# Supplementary material for: 1-Octyl-1H-benzimidazol-2(3H)-one
Source: Acta Crystallogr Sect E Struct Rep Online. 2012 Apr 4;68(Pt 5):o1276. doi: 10.1107/S1600536812013384 (PMC3344429; doi:10.1107/S1600536812013384)
Supplement: Supplementary file 1 [file e-68-o1276-sup1.cif]

##############################################################################
#                                                                            #
# This CIF contains the data in a paper accepted for publication in          #
# Acta Crystallographica Section E. It conforms to the requirements of       #
# Notes for Authors for Acta Crystallographica Section E, and has been       #
# peer reviewed under the auspices of the IUCr Commission on Journals.       #
#                                                                            #
# Full details of the Crystallographic Information File format               #
# are given in the paper "The Crystallographic Information File (CIF):       #
# a New Standard Archive File for Crystallography" by S. R. Hall, F. H.      #
# Allen and I. D. Brown [Acta Cryst. (1991), A47, 655-685].                  #
#                                                                            #
# The current version of the core CIF dictionary is obtainable from          #
# ftp://ftp.iucr.org/pub/cif_core.dic.                                       #
#                                                                            #
# Software is freely available for graphical display of the structure(s)     #
# in this CIF. For information consult the CIF software page                 #
# http://www.iucr.org/resources/cif/software.                                #
#                                                                            #
# This file may be used for bona fide research purposes within the           #
# scientific community so long as proper attribution is given to the journal # 
# article from which it was obtained.                                        #
#                                                                            #
##############################################################################
data_I
_audit_creation_method     SHELXL-97
_chemical_name_systematic
;
1-Octyl-1<i>H</i>-benzimidazol-2(3<i>H</i>)-one
;
_chemical_name_common     ?
_chemical_formula_moiety     'C15 H22 N2 O'
_chemical_formula_sum     'C15 H22 N2 O'
_chemical_formula_iupac     'C15 H22 N2 O'
_chemical_formula_weight     246.35
_chemical_melting_point     ?
_symmetry_cell_setting     monoclinic
_symmetry_space_group_name_H-M     'P 21/c'
_symmetry_space_group_name_Hall     '-P 2ybc'
loop_
    _symmetry_equiv_pos_as_xyz
    'x, y, z'
    '-x, y+1/2, -z+1/2'
    '-x, -y, -z'
    'x, -y-1/2, z-1/2'
_cell_length_a     14.8888(18)
_cell_length_b     5.8395(6)
_cell_length_c     16.6778(19)
_cell_angle_alpha     90.00
_cell_angle_beta     91.448(3)
_cell_angle_gamma     90.00
_cell_volume     1449.6(3)
_cell_formula_units_Z     4
_cell_measurement_reflns_used     3020
_cell_measurement_theta_min     2.44
_cell_measurement_theta_max     26.53
_cell_measurement_temperature     296(2)
_exptl_crystal_description     needle
_exptl_crystal_colour     colourless
_exptl_crystal_size_max     0.54
_exptl_crystal_size_mid     0.43
_exptl_crystal_size_min     0.12
_exptl_crystal_density_diffrn     1.129
_exptl_crystal_density_meas     ?
_exptl_crystal_density_method     'not measured'
_exptl_crystal_F_000     536
_exptl_absorpt_coefficient_mu     0.071
_exptl_absorpt_correction_type     none
_exptl_absorpt_process_details     ?
_exptl_absorpt_correction_T_min     .
_exptl_absorpt_correction_T_max     .
_exptl_special_details     ?
_diffrn_ambient_temperature     296(2)
_diffrn_radiation_type     MoK\a
_diffrn_radiation_wavelength     0.71073
_diffrn_radiation_source     'fine-focus sealed tube'
_diffrn_radiation_monochromator     graphite
_diffrn_measurement_device_type     'Bruker X8 APEX'
_diffrn_measurement_method     '\f and \w scans'
_diffrn_reflns_number     8760
_diffrn_reflns_av_R_equivalents     0.0304
_diffrn_reflns_av_sigmaI/netI     0.0327
_diffrn_reflns_theta_min     2.44
_diffrn_reflns_theta_max     26.53
_diffrn_reflns_theta_full     26.53
_diffrn_measured_fraction_theta_max     0.999
_diffrn_measured_fraction_theta_full     0.999
_diffrn_reflns_limit_h_min     -18
_diffrn_reflns_limit_h_max     18
_diffrn_reflns_limit_k_min     -5
_diffrn_reflns_limit_k_max     7
_diffrn_reflns_limit_l_min     -19
_diffrn_reflns_limit_l_max     20
_refine_special_details
;
Refinement of <i>F</i>^2^ against all reflections. The weighted <i>R</i>-factor
<i>wR</i> and goodness of fit <i>S</i> are based on <i>F</i>^2^, conventional
<i>R</i>-factors <i>R</i> are based on <i>F</i>, with <i>F</i> set to zero for
negative <i>F</i>^2^. The threshold expression of <i>F</i>^2^ >
2\s(<i>F</i>^2^) is used only for calculating <i>R</i>-factors(gt) <i>etc</i>.
and is not relevant to the choice of reflections for refinement.
<i>R</i>-factors based on <i>F</i>^2^ are statistically about twice as large
as those based on <i>F</i>, and <i>R</i>- factors based on all data will be
even larger.
;
_reflns_number_total     3020
_reflns_number_gt     1971
_reflns_threshold_expression     I>2\s(I)
_refine_ls_structure_factor_coef     Fsqd
_refine_ls_matrix_type     full
_refine_ls_R_factor_all     0.0801
_refine_ls_R_factor_gt     0.0474
_refine_ls_wR_factor_gt     0.1226
_refine_ls_wR_factor_ref     0.1432
_refine_ls_goodness_of_fit_ref     1.025
_refine_ls_restrained_S_all     1.025
_refine_ls_number_reflns     3020
_refine_ls_number_parameters     164
_refine_ls_number_restraints     0
_refine_ls_hydrogen_treatment     constr
_refine_ls_weighting_scheme     calc
_refine_ls_weighting_details
         'calc w=1/[\s^2^(Fo^2^)+(0.0608P)^2^+0.2949P] where P=(Fo^2^+2Fc^2^)/3'
_atom_sites_solution_hydrogens     difmap
_atom_sites_solution_primary     direct
_atom_sites_solution_secondary     difmap
_refine_ls_shift/su_max     0.000
_refine_ls_shift/su_mean     0.000
_refine_diff_density_max     0.177
_refine_diff_density_min     -0.137
_refine_ls_extinction_method     'SHELXL97 (Sheldrick, 2008)'
_refine_ls_extinction_coef     0.010(2)
_refine_ls_extinction_expression
                                  'Fc^*^=kFc[1+0.001xFc^2^\l^3^/sin(2\q)]^-1/4^'
loop_
    _atom_type_symbol
    _atom_type_description
    _atom_type_scat_dispersion_real
    _atom_type_scat_dispersion_imag
    _atom_type_scat_source
    'C' 'C' 0.0033 0.0016
                         'International Tables Vol C Tables 4.2.6.8 and 6.1.1.4'
    'H' 'H' 0.0000 0.0000
                         'International Tables Vol C Tables 4.2.6.8 and 6.1.1.4'
    'N' 'N' 0.0061 0.0033
                         'International Tables Vol C Tables 4.2.6.8 and 6.1.1.4'
    'O' 'O' 0.0106 0.0060
                         'International Tables Vol C Tables 4.2.6.8 and 6.1.1.4'
_computing_data_collection     'APEX2 (Bruker, 2005)'
_computing_cell_refinement     'SAINT (Bruker, 2005)'
_computing_data_reduction     'SAINT (Bruker, 2005)'
_computing_structure_solution     'SHELXS97 (Sheldrick, 2008)'
_computing_structure_refinement     'SHELXL97 (Sheldrick, 2008)'
_computing_molecular_graphics     'ORTEP-3 for Windows (Farrugia, 1997)'
_computing_publication_material
                               'PLATON (Spek, 2009) and publCIF (Westrip, 2010)'
loop_
    _atom_site_type_symbol
    _atom_site_label
    _atom_site_fract_x
    _atom_site_fract_y
    _atom_site_fract_z
    _atom_site_U_iso_or_equiv
    _atom_site_adp_type
    _atom_site_calc_flag
    _atom_site_refinement_flags
    _atom_site_occupancy
    _atom_site_symmetry_multiplicity
    _atom_site_disorder_assembly
    _atom_site_disorder_group
    O O1 0.94346(9) 0.1963(2) 0.56368(7) 0.0642(4) Uani d . 1 1 . .
    N N1 0.94058(10) 0.1858(2) 0.42412(8) 0.0547(4) Uani d . 1 1 . .
    H H1 0.9690 0.0598 0.4166 0.066 Uiso calc R 1 1 . .
    N N2 0.87525(9) 0.4734(2) 0.48345(8) 0.0517(4) Uani d . 1 1 . .
    C C2 0.90690(11) 0.3264(3) 0.36345(10) 0.0486(4) Uani d . 1 1 . .
    C C1 0.92224(11) 0.2755(3) 0.49722(10) 0.0509(4) Uani d . 1 1 . .
    C C7 0.86541(11) 0.5096(3) 0.40093(10) 0.0499(4) Uani d . 1 1 . .
    C C3 0.90920(12) 0.3128(3) 0.28082(10) 0.0596(5) Uani d . 1 1 . .
    H H3 0.9368 0.1908 0.2554 0.072 Uiso calc R 1 1 . .
    C C6 0.82615(14) 0.6843(3) 0.35775(12) 0.0660(5) Uani d . 1 1 . .
    H H6 0.7991 0.8074 0.3830 0.079 Uiso calc R 1 1 . .
    C C9 0.74157(14) 0.6002(4) 0.55652(12) 0.0696(6) Uani d . 1 1 . .
    H H9A 0.7232 0.7133 0.5954 0.084 Uiso calc R 1 1 . .
    H H9B 0.7117 0.6367 0.5058 0.084 Uiso calc R 1 1 . .
    C C4 0.86880(14) 0.4880(4) 0.23756(11) 0.0684(6) Uani d . 1 1 . .
    H H4 0.8688 0.4832 0.1818 0.082 Uiso calc R 1 1 . .
    C C8 0.84181(13) 0.6198(3) 0.54643(11) 0.0613(5) Uani d . 1 1 . .
    H H8A 0.8565 0.7776 0.5343 0.074 Uiso calc R 1 1 . .
    H H8B 0.8721 0.5802 0.5967 0.074 Uiso calc R 1 1 . .
    C C5 0.82845(15) 0.6697(4) 0.27511(12) 0.0721(6) Uani d . 1 1 . .
    H H5 0.8022 0.7852 0.2441 0.087 Uiso calc R 1 1 . .
    C C10 0.71026(13) 0.3677(4) 0.58346(13) 0.0743(6) Uani d . 1 1 . .
    H H10A 0.7399 0.3306 0.6343 0.089 Uiso calc R 1 1 . .
    H H10B 0.7282 0.2540 0.5446 0.089 Uiso calc R 1 1 . .
    C C11 0.60948(14) 0.3539(4) 0.59315(15) 0.0855(7) Uani d . 1 1 . .
    H H11A 0.5922 0.4626 0.6340 0.103 Uiso calc R 1 1 . .
    H H11B 0.5800 0.3994 0.5431 0.103 Uiso calc R 1 1 . .
    C C12 0.57598(15) 0.1199(4) 0.61598(16) 0.0896(7) Uani d . 1 1 . .
    H H12B 0.6050 0.0758 0.6663 0.107 Uiso calc R 1 1 . .
    H H12A 0.5944 0.0112 0.5756 0.107 Uiso calc R 1 1 . .
    C C13 0.47537(15) 0.1006(5) 0.62485(16) 0.0932(8) Uani d . 1 1 . .
    H H13A 0.4568 0.2077 0.6657 0.112 Uiso calc R 1 1 . .
    H H13B 0.4460 0.1449 0.5746 0.112 Uiso calc R 1 1 . .
    C C14 0.44383(18) -0.1364(6) 0.64722(19) 0.1112(9) Uani d . 1 1 . .
    H H14A 0.4632 -0.2430 0.6065 0.133 Uiso calc R 1 1 . .
    H H14B 0.4734 -0.1797 0.6974 0.133 Uiso calc R 1 1 . .
    C C15 0.3454(2) -0.1625(6) 0.6560(2) 0.1342(12) Uani d . 1 1 . .
    H H15A 0.3320 -0.3183 0.6697 0.201 Uiso calc R 1 1 . .
    H H15B 0.3152 -0.1235 0.6064 0.201 Uiso calc R 1 1 . .
    H H15C 0.3255 -0.0627 0.6977 0.201 Uiso calc R 1 1 . .
loop_
    _atom_site_aniso_label
    _atom_site_aniso_U_11
    _atom_site_aniso_U_22
    _atom_site_aniso_U_33
    _atom_site_aniso_U_12
    _atom_site_aniso_U_13
    _atom_site_aniso_U_23
    O1 0.0772(8) 0.0636(8) 0.0520(8) 0.0168(6) 0.0057(6) 0.0123(6)
    N1 0.0628(9) 0.0464(8) 0.0552(9) 0.0099(7) 0.0081(7) -0.0002(7)
    N2 0.0616(9) 0.0464(8) 0.0471(8) 0.0075(7) 0.0023(6) 0.0000(6)
    C2 0.0494(9) 0.0448(9) 0.0518(9) -0.0031(7) 0.0033(7) 0.0014(8)
    C1 0.0515(9) 0.0476(10) 0.0538(10) 0.0006(8) 0.0054(7) 0.0034(8)
    C7 0.0569(10) 0.0452(9) 0.0474(9) -0.0018(8) 0.0001(7) 0.0005(7)
    C3 0.0656(11) 0.0592(11) 0.0543(11) -0.0016(9) 0.0079(8) -0.0064(9)
    C6 0.0856(14) 0.0506(11) 0.0615(12) 0.0135(10) -0.0020(9) 0.0009(9)
    C9 0.0782(13) 0.0693(13) 0.0614(12) 0.0253(11) 0.0050(9) -0.0062(10)
    C4 0.0807(13) 0.0761(14) 0.0483(10) -0.0052(11) 0.0001(9) 0.0033(10)
    C8 0.0783(13) 0.0520(11) 0.0536(10) 0.0100(9) 0.0000(9) -0.0082(9)
    C5 0.0938(15) 0.0654(13) 0.0569(12) 0.0094(11) -0.0057(10) 0.0111(10)
    C10 0.0684(13) 0.0785(14) 0.0764(14) 0.0186(11) 0.0086(10) 0.0031(11)
    C11 0.0713(14) 0.0938(17) 0.0919(16) 0.0211(12) 0.0106(11) 0.0036(14)
    C12 0.0739(14) 0.0947(18) 0.1004(18) 0.0153(13) 0.0087(12) -0.0010(15)
    C13 0.0711(14) 0.107(2) 0.1020(18) 0.0144(14) 0.0064(12) -0.0025(16)
    C14 0.0817(17) 0.112(2) 0.140(3) 0.0135(16) 0.0050(16) 0.0126(19)
    C15 0.088(2) 0.141(3) 0.174(3) 0.0011(19) 0.0011(19) 0.013(2)
_geom_special_details
;
All s.u.'s (except the s.u. in the dihedral angle between two l.s. planes) are
estimated using the full covariance matrix. The cell s.u.'s are taken into
account individually in the estimation of s.u.'s in distances, angles and
torsion angles; correlations between s.u.'s in cell parameters are only used
when they are defined by crystal symmetry. An approximate (isotropic)
treatment of cell s.u.'s is used for estimating s.u.'s involving l.s. planes.
;
loop_
    _geom_bond_atom_site_label_1
    _geom_bond_atom_site_label_2
    _geom_bond_site_symmetry_2
    _geom_bond_distance
    _geom_bond_publ_flag
    O1 C1 . 1.235(2) ?
    N1 C1 . 1.361(2) ?
    N1 C2 . 1.387(2) ?
    N1 H1 . 0.8600 ?
    N2 C1 . 1.367(2) ?
    N2 C7 . 1.396(2) ?
    N2 C8 . 1.452(2) ?
    C2 C3 . 1.382(2) ?
    C2 C7 . 1.391(2) ?
    C7 C6 . 1.371(2) ?
    C3 C4 . 1.381(3) ?
    C3 H3 . 0.9300 ?
    C6 C5 . 1.382(3) ?
    C6 H6 . 0.9300 ?
    C9 C10 . 1.507(3) ?
    C9 C8 . 1.511(3) ?
    C9 H9A . 0.9700 ?
    C9 H9B . 0.9700 ?
    C4 C5 . 1.378(3) ?
    C4 H4 . 0.9300 ?
    C8 H8A . 0.9700 ?
    C8 H8B . 0.9700 ?
    C5 H5 . 0.9300 ?
    C10 C11 . 1.515(3) ?
    C10 H10A . 0.9700 ?
    C10 H10B . 0.9700 ?
    C11 C12 . 1.507(4) ?
    C11 H11A . 0.9700 ?
    C11 H11B . 0.9700 ?
    C12 C13 . 1.513(3) ?
    C12 H12B . 0.9700 ?
    C12 H12A . 0.9700 ?
    C13 C14 . 1.511(4) ?
    C13 H13A . 0.9700 ?
    C13 H13B . 0.9700 ?
    C14 C15 . 1.484(4) ?
    C14 H14A . 0.9700 ?
    C14 H14B . 0.9700 ?
    C15 H15A . 0.9600 ?
    C15 H15B . 0.9600 ?
    C15 H15C . 0.9600 ?
loop_
    _geom_angle_atom_site_label_1
    _geom_angle_atom_site_label_2
    _geom_angle_atom_site_label_3
    _geom_angle_site_symmetry_1
    _geom_angle_site_symmetry_3
    _geom_angle
    _geom_angle_publ_flag
    C1 N1 C2 . . 110.42(14) ?
    C1 N1 H1 . . 124.8 ?
    C2 N1 H1 . . 124.8 ?
    C1 N2 C7 . . 109.50(14) ?
    C1 N2 C8 . . 124.01(14) ?
    C7 N2 C8 . . 126.49(14) ?
    C3 C2 N1 . . 132.54(16) ?
    C3 C2 C7 . . 120.98(16) ?
    N1 C2 C7 . . 106.48(14) ?
    O1 C1 N1 . . 127.41(16) ?
    O1 C1 N2 . . 125.84(16) ?
    N1 C1 N2 . . 106.75(14) ?
    C6 C7 C2 . . 121.62(16) ?
    C6 C7 N2 . . 131.52(16) ?
    C2 C7 N2 . . 106.85(14) ?
    C4 C3 C2 . . 117.20(17) ?
    C4 C3 H3 . . 121.4 ?
    C2 C3 H3 . . 121.4 ?
    C7 C6 C5 . . 117.19(18) ?
    C7 C6 H6 . . 121.4 ?
    C5 C6 H6 . . 121.4 ?
    C10 C9 C8 . . 114.54(16) ?
    C10 C9 H9A . . 108.6 ?
    C8 C9 H9A . . 108.6 ?
    C10 C9 H9B . . 108.6 ?
    C8 C9 H9B . . 108.6 ?
    H9A C9 H9B . . 107.6 ?
    C5 C4 C3 . . 121.48(18) ?
    C5 C4 H4 . . 119.3 ?
    C3 C4 H4 . . 119.3 ?
    N2 C8 C9 . . 113.18(15) ?
    N2 C8 H8A . . 108.9 ?
    C9 C8 H8A . . 108.9 ?
    N2 C8 H8B . . 108.9 ?
    C9 C8 H8B . . 108.9 ?
    H8A C8 H8B . . 107.8 ?
    C4 C5 C6 . . 121.53(19) ?
    C4 C5 H5 . . 119.2 ?
    C6 C5 H5 . . 119.2 ?
    C9 C10 C11 . . 113.20(18) ?
    C9 C10 H10A . . 108.9 ?
    C11 C10 H10A . . 108.9 ?
    C9 C10 H10B . . 108.9 ?
    C11 C10 H10B . . 108.9 ?
    H10A C10 H10B . . 107.8 ?
    C12 C11 C10 . . 114.20(18) ?
    C12 C11 H11A . . 108.7 ?
    C10 C11 H11A . . 108.7 ?
    C12 C11 H11B . . 108.7 ?
    C10 C11 H11B . . 108.7 ?
    H11A C11 H11B . . 107.6 ?
    C11 C12 C13 . . 115.3(2) ?
    C11 C12 H12B . . 108.5 ?
    C13 C12 H12B . . 108.5 ?
    C11 C12 H12A . . 108.5 ?
    C13 C12 H12A . . 108.5 ?
    H12B C12 H12A . . 107.5 ?
    C14 C13 C12 . . 114.0(2) ?
    C14 C13 H13A . . 108.7 ?
    C12 C13 H13A . . 108.7 ?
    C14 C13 H13B . . 108.7 ?
    C12 C13 H13B . . 108.7 ?
    H13A C13 H13B . . 107.6 ?
    C15 C14 C13 . . 115.6(2) ?
    C15 C14 H14A . . 108.4 ?
    C13 C14 H14A . . 108.4 ?
    C15 C14 H14B . . 108.4 ?
    C13 C14 H14B . . 108.4 ?
    H14A C14 H14B . . 107.4 ?
    C14 C15 H15A . . 109.5 ?
    C14 C15 H15B . . 109.5 ?
    H15A C15 H15B . . 109.5 ?
    C14 C15 H15C . . 109.5 ?
    H15A C15 H15C . . 109.5 ?
    H15B C15 H15C . . 109.5 ?
loop_
    _geom_torsion_atom_site_label_1
    _geom_torsion_atom_site_label_2
    _geom_torsion_atom_site_label_3
    _geom_torsion_atom_site_label_4
    _geom_torsion_site_symmetry_1
    _geom_torsion_site_symmetry_2
    _geom_torsion_site_symmetry_3
    _geom_torsion_site_symmetry_4
    _geom_torsion
    _geom_torsion_publ_flag
    C1 N1 C2 C3 . . . . 178.89(18) ?
    C1 N1 C2 C7 . . . . -0.48(18) ?
    C2 N1 C1 O1 . . . . -178.99(16) ?
    C2 N1 C1 N2 . . . . 0.88(18) ?
    C7 N2 C1 O1 . . . . 178.93(16) ?
    C8 N2 C1 O1 . . . . -1.0(3) ?
    C7 N2 C1 N1 . . . . -0.95(18) ?
    C8 N2 C1 N1 . . . . 179.15(15) ?
    C3 C2 C7 C6 . . . . -0.7(3) ?
    N1 C2 C7 C6 . . . . 178.77(17) ?
    C3 C2 C7 N2 . . . . -179.57(15) ?
    N1 C2 C7 N2 . . . . -0.11(17) ?
    C1 N2 C7 C6 . . . . -178.07(19) ?
    C8 N2 C7 C6 . . . . 1.8(3) ?
    C1 N2 C7 C2 . . . . 0.66(18) ?
    C8 N2 C7 C2 . . . . -179.44(15) ?
    N1 C2 C3 C4 . . . . -179.26(18) ?
    C7 C2 C3 C4 . . . . 0.0(3) ?
    C2 C7 C6 C5 . . . . 0.8(3) ?
    N2 C7 C6 C5 . . . . 179.37(18) ?
    C2 C3 C4 C5 . . . . 0.5(3) ?
    C1 N2 C8 C9 . . . . -105.19(19) ?
    C7 N2 C8 C9 . . . . 74.9(2) ?
    C10 C9 C8 N2 . . . . 64.2(2) ?
    C3 C4 C5 C6 . . . . -0.3(3) ?
    C7 C6 C5 C4 . . . . -0.3(3) ?
    C8 C9 C10 C11 . . . . 179.88(17) ?
    C9 C10 C11 C12 . . . . 177.1(2) ?
    C10 C11 C12 C13 . . . . -179.1(2) ?
    C11 C12 C13 C14 . . . . 179.6(2) ?
    C12 C13 C14 C15 . . . . -179.7(3) ?
loop_
    _geom_hbond_atom_site_label_D
    _geom_hbond_atom_site_label_H
    _geom_hbond_atom_site_label_A
    _geom_hbond_site_symmetry_A
    _geom_hbond_distance_DH
    _geom_hbond_distance_HA
    _geom_hbond_distance_DA
    _geom_hbond_angle_DHA
    N1 H1 O1 3_756 0.86 2.01 2.8257(19) 159.2
    C4 H4 O1 4_565 0.93 2.52 3.312(2) 143.8
data_global
_journal_date_recd_electronic     2012-03-26
_journal_date_accepted     2012-03-27
_journal_name_full     'Acta Crystallographica, Section E'
_journal_year     2012
_journal_volume     68
_journal_issue      5
_journal_page_first     o1276
_journal_page_last     o1276
_journal_paper_category     QO
_journal_paper_doi     10.1107/S1600536812013384
_journal_coeditor_code     BT5862
_publ_contact_author
;
Dounia Belaziz
Laboratoire de Chimie Organique Appliqu\'ee
Universit\'e Sidi Mohamed Ben Abdallah
Facult\'e des Sciences et Techniques
Route d'immouzzer,
BP 2202 F\`es
Morocco
;
_publ_contact_author_email     'd_belaziz@yahoo.fr'
_publ_contact_author_fax     '212 537 77 54 40'
_publ_contact_author_phone     '212 537 77 54 40'
_publ_section_title
;
1-Octyl-1<i>H</i>-benzimidazol-2(3<i>H</i>)-one
;
loop_
    _publ_author_name
    _publ_author_address
    'Belaziz, Dounia'
;
Laboratoire de Chimie Organique Appliqu\'ee
Universit\'e Sidi Mohamed Ben Abdallah
Facult\'e des Sciences et Techniques
Route d'immouzzer,
BP 2202 F\`es
Morocco
;
    'Kandri Rodi, Youssef '
;
Laboratoire de Chimie Organique Appliqu\'ee
Universit\'e Sidi Mohamed Ben Abdallah
Facult\'e des Sciences et Techniques
Route d'immouzzer,
BP 2202 F\`es
Morocco
;
    'Essassi, El Mokhtar'
;
Laboratoire de Chimie Organique H\'et\'erocyclique URAC21
Facult\'e des Sciences
Universit\'e Mohammed V-Agdal
Av. Ibn Battouta
BP 1014
Rabat,
Morocco
and
Institute of Nanmaterials and Nanotechnology
MASCIR
Rabat
Morocco
;
    'El Ammari, Lahcen'
;
Laboratoire de Chimie du Solide Appliqu\'ee
Facult\'e des Sciences,
Universit\'e Mohammed V-Agdal
Avenue Ibn Battouta
BP 1014
Rabat
Morocco
;
_iucr_refine_instructions_details
;
TITL EL_Y24ES in P2(1)/c
CELL  0.71073  14.8888   5.8395  16.6778   90.000   91.448   90.000
ZERR    4.00   0.0018   0.0006   0.0019    0.000    0.003    0.000
LATT   1
SYMM  - X, 1/2 + Y, 1/2 - Z
SFAC  C    H    N    O
UNIT  60   88   8   4
MERG   2
OMIT 1 0 0
ACTA
FMAP   2
PLAN   20
BOND
conf
bond  $h
HTAB   2.60
HTAB N1 O1_$1
HTAB C4 O1_$2
eqiv $2 x, -y+1/2, z-1/2
eqiv $1 -x+2, -y, -z+1
L.S.  10
TEMP    23.00
WGHT    0.060800    0.294900
EXTI    0.010226
FVAR       0.60717
MOLE    1
O1    4    0.943462    0.196332    0.563684    11.00000    0.07718    0.06361 =
         0.05198    0.01232    0.00569    0.01684
N1    3    0.940584    0.185831    0.424121    11.00000    0.06280    0.04639 =
         0.05522   -0.00015    0.00813    0.00985
AFIX  43
H1    2    0.969046    0.059800    0.416608    11.00000   -1.20000
AFIX   0
N2    3    0.875252    0.473427    0.483454    11.00000    0.06165    0.04637 =
         0.04710    0.00000    0.00225    0.00747
C2    1    0.906897    0.326393    0.363447    11.00000    0.04940    0.04480 =
         0.05181    0.00136    0.00328   -0.00314
C1    1    0.922240    0.275501    0.497225    11.00000    0.05150    0.04763 =
         0.05376    0.00338    0.00539    0.00055
C7    1    0.865406    0.509571    0.400930    11.00000    0.05689    0.04522 =
         0.04740    0.00046    0.00013   -0.00178
C3    1    0.909195    0.312784    0.280822    11.00000    0.06565    0.05919 =
         0.05425   -0.00643    0.00785   -0.00161
AFIX  43
H3    2    0.936786    0.190767    0.255406    11.00000   -1.20000
AFIX   0
C6    1    0.826154    0.684292    0.357751    11.00000    0.08565    0.05057 =
         0.06153    0.00088   -0.00205    0.01350
AFIX  43
H6    2    0.799123    0.807427    0.383001    11.00000   -1.20000
AFIX   0
C9    1    0.741570    0.600152    0.556519    11.00000    0.07821    0.06934 =
         0.06145   -0.00620    0.00502    0.02531
AFIX  23
H9A   2    0.723161    0.713286    0.595394    11.00000   -1.20000
H9B   2    0.711653    0.636681    0.505781    11.00000   -1.20000
AFIX   0
C4    1    0.868795    0.488002    0.237558    11.00000    0.08073    0.07605 =
         0.04826    0.00326    0.00013   -0.00516
AFIX  43
H4    2    0.868827    0.483223    0.181821    11.00000   -1.20000
AFIX   0
C8    1    0.841815    0.619790    0.546434    11.00000    0.07829    0.05201 =
         0.05357   -0.00824    0.00000    0.00999
AFIX  23
H8A   2    0.856540    0.777620    0.534271    11.00000   -1.20000
H8B   2    0.872096    0.580159    0.596714    11.00000   -1.20000
AFIX   0
C5    1    0.828452    0.669696    0.275110    11.00000    0.09377    0.06540 =
         0.05688    0.01111   -0.00574    0.00937
AFIX  43
H5    2    0.802154    0.785210    0.244139    11.00000   -1.20000
AFIX   0
C10   1    0.710264    0.367683    0.583458    11.00000    0.06836    0.07852 =
         0.07640    0.00307    0.00862    0.01855
AFIX  23
H10A  2    0.739883    0.330553    0.634276    11.00000   -1.20000
H10B  2    0.728161    0.254042    0.544563    11.00000   -1.20000
AFIX   0
C11   1    0.609478    0.353926    0.593146    11.00000    0.07133    0.09383 =
         0.09191    0.00357    0.01059    0.02109
AFIX  23
H11A  2    0.592221    0.462597    0.633961    11.00000   -1.20000
H11B  2    0.580049    0.399436    0.543096    11.00000   -1.20000
AFIX   0
C12   1    0.575975    0.119886    0.615981    11.00000    0.07391    0.09473 =
         0.10043   -0.00100    0.00874    0.01529
AFIX  23
H12B  2    0.605036    0.075750    0.666348    11.00000   -1.20000
H12A  2    0.594353    0.011247    0.575568    11.00000   -1.20000
AFIX   0
C13   1    0.475366    0.100579    0.624852    11.00000    0.07108    0.10670 =
         0.10202   -0.00254    0.00639    0.01444
AFIX  23
H13A  2    0.456767    0.207717    0.665663    11.00000   -1.20000
H13B  2    0.446000    0.144915    0.574643    11.00000   -1.20000
AFIX   0
C14   1    0.443835   -0.136354    0.647215    11.00000    0.08169    0.11220 =
         0.13973    0.01265    0.00495    0.01346
AFIX  23
H14A  2    0.463239   -0.242961    0.606549    11.00000   -1.20000
H14B  2    0.473386   -0.179708    0.697447    11.00000   -1.20000
AFIX   0
C15   1    0.345410   -0.162523    0.656006    11.00000    0.08763    0.14135 =
         0.17350    0.01282    0.00106    0.00109
AFIX  33
H15A  2    0.331961   -0.318288    0.669659    11.00000   -1.50000
H15B  2    0.315152   -0.123499    0.606360    11.00000   -1.50000
H15C  2    0.325459   -0.062706    0.697685    11.00000   -1.50000
HKLF    4
REM  EL_Y24ES in P2(1)/c
REM R1 =  0.0474 for   1971 Fo > 4sig(Fo)  and  0.0801 for all   3020 data
REM    164 parameters refined using      0 restraints
END
WGHT      0.0607      0.2945
REM Highest difference peak  0.177,  deepest hole -0.137,  1-sigma level  0.030
Q1    1   0.4137  0.0135  0.6848  11.00000  0.05    0.18
Q2    1   0.4032 -0.0648  0.5991  11.00000  0.05    0.14
Q3    1   0.9382  0.3547  0.3265  11.00000  0.05    0.12
Q4    1   0.8100  0.5378  0.2603  11.00000  0.05    0.12
Q5    1   0.4375  0.2317  0.6432  11.00000  0.05    0.11
Q6    1   0.6294  0.2525  0.6395  11.00000  0.05    0.11
Q7    1   0.9659  0.2609  0.2518  11.00000  0.05    0.11
Q8    1   0.7776  0.6482  0.3054  11.00000  0.05    0.11
Q9    1   0.9821  0.2657  0.5376  11.00000  0.05    0.11
Q10   1   0.8545  0.3823  0.3789  11.00000  0.05    0.10
Q11   1   0.9733  0.3002  0.4568  11.00000  0.05    0.10
Q12   1   0.8403  0.4722  0.4456  11.00000  0.05    0.10
Q13   1   0.7540  0.2383  0.5919  11.00000  0.05    0.10
Q14   1   0.8107  0.5420  0.3841  11.00000  0.05    0.10
Q15   1   0.8815  0.2710  0.3186  11.00000  0.05    0.10
Q16   1   0.8198  0.4889  0.5114  11.00000  0.05    0.10
Q17   1   0.9822  0.1364  0.5972  11.00000  0.05    0.10
Q18   1   0.5571  0.5012  0.5905  11.00000  0.05    0.09
Q19   1   0.9940  0.1124  0.5751  11.00000  0.05    0.09
Q20   1   1.0000  0.5000  0.5000  10.50000  0.05    0.09
;
