# Supplementary material for: 1-Octyl-1H-benzimidazol-2(3H)-one
Source: Acta Crystallogr Sect E Struct Rep Online. 2012 Apr 4;68(Pt 5):o1276. doi: 10.1107/S1600536812013384 (PMC3344429; doi:10.1107/S1600536812013384)
Supplement: Supplementary file 2 [file e-68-o1276-Isup2.hkl]

#
# h,k,l, Fc-squared, Fo-squared, sigma(Fo-squared) and status flag
#
data_I
_shelx_title ' EL_Y24ES in P2(1)/c'
_shelx_refln_list_code          4
_shelx_F_calc_maximum      174.34
_exptl_crystal_F_000       536.00
_reflns_d_resolution_high  0.7955
 
loop_
 _symmetry_equiv_pos_as_xyz
 'x, y, z'
 '-x, y+1/2, -z+1/2'
 '-x, -y, -z'
 'x, -y-1/2, z-1/2'
 
_cell_length_a    14.8888
_cell_length_b     5.8395
_cell_length_c    16.6778
_cell_angle_alpha  90.000
_cell_angle_beta   91.448
_cell_angle_gamma  90.000
 
_shelx_F_squared_multiplier     1.000
 
loop_
 _refln_index_h
 _refln_index_k
 _refln_index_l
 _refln_F_squared_calc
 _refln_F_squared_meas
 _refln_F_squared_sigma
 _refln_observed_status
   2   0   0     1330.67     1460.24     23.76 o
   3   0   0     5207.91     4693.16    155.35 o
   4   0   0     8253.76     7681.81    153.35 o
   5   0   0     3453.93     3212.83     63.32 o
   6   0   0     1310.52     1429.28     28.63 o
   7   0   0      262.49      281.88      6.43 o
   8   0   0      296.70      278.46      6.50 o
   9   0   0      477.05      426.23      9.48 o
  10   0   0      229.57      205.13      5.31 o
  11   0   0        4.40        3.21      1.27 o
  12   0   0        5.42        8.65      2.31 o
  13   0   0        4.19        4.82      3.44 o
  14   0   0       19.86       11.87      1.90 o
  15   0   0       21.41       30.75      4.26 o
  16   0   0        1.38        0.37      1.86 o
  17   0   0        1.38        0.72      1.91 o
  18   0   0        0.87       -2.00      2.00 o
   1   1   0     1748.76     1829.42     22.92 o
   2   1   0      394.48      329.13      4.17 o
   3   1   0    16169.75    16175.91    223.95 o
   4   1   0    11487.07    11239.48    165.17 o
   5   1   0     4244.61     4116.43     57.27 o
   6   1   0      294.75      303.01      4.77 o
   7   1   0      413.79      422.23     16.76 o
   8   1   0      327.04      335.22      5.41 o
   9   1   0      649.32      640.18      9.67 o
  10   1   0        2.06        4.20      1.12 o
  11   1   0       34.49       31.00      1.45 o
  12   1   0        7.64        9.80      1.26 o
  13   1   0       75.87       66.17      2.21 o
  14   1   0        0.04        0.50      1.09 o
  15   1   0        6.67        6.03      1.26 o
  16   1   0        5.45        4.87      1.42 o
  17   1   0        0.06       -1.39      1.39 o
  18   1   0        0.69        1.74      1.56 o
   0   2   0     1781.06     1840.58     29.75 o
   1   2   0      731.95      755.00     13.16 o
   2   2   0      532.21      546.80      7.09 o
   3   2   0      901.31      978.51     13.55 o
   4   2   0      311.74      366.64      4.95 o
   5   2   0        2.73        0.64      0.54 o
   6   2   0      408.29      425.55      6.53 o
   7   2   0     1777.99     1785.94     29.30 o
   8   2   0     1668.17     1619.30     23.13 o
   9   2   0      382.42      374.19      6.08 o
  10   2   0        2.36        0.42      1.04 o
  11   2   0      144.56      144.41      3.26 o
  12   2   0      200.16      191.89      3.95 o
  13   2   0       43.72       43.35      1.86 o
  14   2   0        0.30        0.43      1.17 o
  15   2   0       22.10       24.26      1.95 o
  16   2   0       10.84       11.23      1.88 o
  17   2   0        0.09        1.90      1.85 o
   1   3   0       17.31       20.32      1.03 o
   2   3   0      548.87      555.80      7.34 o
   3   3   0       21.81       22.28      0.87 o
   4   3   0      417.67      417.18      5.69 o
   5   3   0      307.04      302.98      4.34 o
   6   3   0       57.72       69.46      1.80 o
   7   3   0       19.11       19.40      1.56 o
   8   3   0       36.63       39.52      1.56 o
   9   3   0        3.09        6.53      1.25 o
  10   3   0      122.90      125.88      3.82 o
  11   3   0       37.88       31.53      1.66 o
  12   3   0       24.27       23.17      1.90 o
  13   3   0       16.94       19.93      1.92 o
  14   3   0        1.00        2.77      2.22 o
  15   3   0        1.54       -0.11      1.56 o
  16   3   0        1.34        1.04      1.79 o
  17   3   0        0.22        4.53      1.93 o
   0   4   0       83.65       62.40      2.02 o
   1   4   0      568.76      568.93      7.64 o
   2   4   0       42.84       41.30      1.32 o
   3   4   0       14.04       16.62      1.13 o
   4   4   0      144.00      143.33      2.51 o
   5   4   0       89.52       83.45      1.96 o
   6   4   0        1.32       -1.00      1.07 o
   7   4   0        0.37        6.89      2.80 o
   8   4   0       50.71       49.55      3.88 o
   9   4   0       34.38       30.88      2.37 o
  10   4   0        3.56        3.33      1.33 o
  11   4   0       59.60       58.32      3.20 o
  12   4   0       32.00       33.66      2.21 o
  13   4   0        1.87        3.69      1.53 o
  14   4   0        4.65        1.91      1.71 o
  15   4   0       14.65       10.40      2.03 o
   1   5   0        0.30        1.30      1.36 o
   2   5   0       94.21       95.72      8.86 o
   3   5   0       19.87       22.31      1.83 o
   4   5   0       48.67       43.02      2.71 o
   5   5   0       46.71       41.03      2.27 o
   6   5   0        0.34        1.46      1.78 o
   7   5   0       14.12        9.76      1.60 o
   8   5   0        4.61        6.23      1.65 o
   9   5   0       20.66       21.35      2.12 o
  10   5   0        2.01        3.43      1.70 o
  11   5   0        1.01        2.11      1.73 o
  12   5   0        0.17        1.12      1.76 o
  13   5   0        0.28       -1.79      1.79 o
   0   6   0      185.24      194.59      7.68 o
   1   6   0       91.97       87.81      3.48 o
   2   6   0        1.84        3.44      1.56 o
   3   6   0       27.95       26.25      2.06 o
   4   6   0       97.69      104.42      3.73 o
   5   6   0       11.57       11.36      2.78 o
   6   6   0        0.32        2.11      1.57 o
   7   6   0        0.02        0.96      1.52 o
   8   6   0        0.57        0.39      1.54 o
   9   6   0        0.10        0.73      2.88 o
  10   6   0        1.96        0.20      1.85 o
   1   7   0        6.67        3.90      1.74 o
   2   7   0       19.59       19.65      5.45 o
   3   7   0       24.84       22.15      2.11 o
   4   7   0       24.92       24.88      2.14 o
   5   7   0        6.00        6.21      1.76 o
 -18   1   1        0.33        0.70      1.62 o
 -17   1   1        0.30       -0.42      1.36 o
 -16   1   1        0.41        0.58      1.27 o
 -15   1   1        2.47        0.16      1.22 o
 -14   1   1        1.46        0.55      1.21 o
 -13   1   1        0.56        0.35      1.04 o
 -12   1   1        5.31        5.06      1.14 o
 -11   1   1        1.09        0.13      0.86 o
 -10   1   1      190.22      166.44      3.31 o
  -9   1   1       62.95       62.16      2.48 o
  -8   1   1     1081.41     1045.20     15.16 o
  -7   1   1      182.91      185.15      3.56 o
  -6   1   1       50.64       38.92      1.69 o
  -5   1   1     2368.74     2272.88     31.83 o
  -4   1   1     1963.57     1812.99     25.42 o
  -3   1   1        4.72        8.04      0.94 o
  -2   1   1       67.60       79.01      1.17 o
  -1   1   1     3898.89     4096.95     51.16 o
   0   1   1     2654.81     2669.73     35.17 o
   1   1   1     1246.73     1231.47     15.61 o
   2   1   1    18083.06    18311.35    747.04 o
   3   1   1     2857.14     2799.74     34.93 o
   4   1   1      742.02      762.62      9.75 o
   5   1   1      100.97       90.22      2.25 o
   6   1   1      126.44      135.97      2.50 o
   7   1   1     1696.68     1606.29     22.79 o
   8   1   1      465.80      479.08      7.37 o
   9   1   1        0.01        1.04      0.76 o
  10   1   1       18.82       19.66      1.20 o
  11   1   1        0.51        0.44      0.93 o
  12   1   1       14.85       17.93      1.34 o
  13   1   1        0.47        0.80      1.04 o
  14   1   1        0.11       -1.03      1.03 o
  15   1   1        1.08       -1.14      1.21 o
  16   1   1        0.08        0.79      1.32 o
  17   1   1       11.68       20.92      2.04 o
  18   1   1        0.34       -1.80      1.80 o
 -17   2   1        1.46       -1.25      1.70 o
 -16   2   1       12.84        8.61      2.27 o
 -15   2   1       13.48       12.69      1.56 o
 -14   2   1        8.46        6.34      1.32 o
 -13   2   1        8.80        7.20      1.30 o
 -12   2   1       21.37       22.97      1.50 o
 -11   2   1      444.52      414.95      6.93 o
 -10   2   1       57.96       52.07      1.89 o
  -9   2   1      149.77      155.10      3.16 o
  -8   2   1      403.13      466.25      8.45 o
  -7   2   1      146.86      157.52     15.35 o
  -6   2   1       51.52       43.23      1.36 o
  -5   2   1       99.98      104.09      2.41 o
  -4   2   1       20.02       22.69      0.90 o
  -3   2   1       44.57       35.58      1.07 o
  -2   2   1     1526.94     1573.68     22.17 o
  -1   2   1     1222.44     1214.03     21.56 o
   0   2   1       45.02       36.25      0.90 o
   1   2   1       91.33       80.13      1.52 o
   2   2   1       13.31       14.56      0.62 o
   3   2   1      192.42      191.05      3.07 o
   4   2   1       53.23       51.10      1.10 o
   5   2   1      825.57      865.41     11.15 o
   6   2   1     1091.19     1057.92     15.21 o
   7   2   1      469.18      437.45      6.76 o
   8   2   1       11.04       12.75      1.48 o
   9   2   1       12.96       14.15      1.09 o
  10   2   1       16.16       13.85      1.16 o
  11   2   1      362.57      337.85      5.83 o
  12   2   1       11.17        9.91      1.27 o
  13   2   1        7.27        7.53      1.24 o
  14   2   1        8.15        9.39      1.40 o
  15   2   1        5.15        7.10      1.72 o
  16   2   1        1.14        0.74      1.62 o
  17   2   1        5.58        5.01      2.55 o
 -17   3   1       20.89       21.68      2.41 o
 -16   3   1       50.18       58.69      3.00 o
 -15   3   1       15.74       15.40      2.00 o
 -14   3   1        0.98        3.87      1.63 o
 -13   3   1      235.11      237.63      6.58 o
 -12   3   1      201.53      172.90      4.43 o
 -11   3   1       77.32       68.72      2.33 o
 -10   3   1        8.90       11.18      2.11 o
  -9   3   1      381.92      384.38      6.37 o
  -8   3   1        8.20       12.15      1.06 o
  -7   3   1       15.05       14.78      1.04 o
  -6   3   1      137.91      128.35      2.61 o
  -5   3   1       87.94       97.57      2.09 o
  -4   3   1       19.41       18.34      0.92 o
  -3   3   1        0.78        4.13      0.88 o
  -2   3   1       72.86       77.71      1.68 o
  -1   3   1      216.33      226.72      3.29 o
   0   3   1      115.38      127.53      2.35 o
   1   3   1       39.25       47.59      2.80 o
   2   3   1     1772.35     1765.13     24.88 o
   3   3   1        0.04       -0.25      0.47 o
   4   3   1       18.94       23.99      1.00 o
   5   3   1       15.02       16.33      0.78 o
   6   3   1       48.85       40.82      1.26 o
   7   3   1        0.25        0.48      0.88 o
   8   3   1       31.62       30.31      1.34 o
   9   3   1       94.93       88.03      2.96 o
  10   3   1      417.66      403.62      6.75 o
  11   3   1      198.56      183.31      4.55 o
  12   3   1        2.47        3.97      1.36 o
  13   3   1        8.76        8.29      1.69 o
  14   3   1       83.95       89.39      3.77 o
  15   3   1       44.07       49.93      4.28 o
  16   3   1        8.64       12.30      2.06 o
  17   3   1        1.21        2.29      1.91 o
 -15   4   1       18.05       16.81      2.11 o
 -14   4   1       14.79       14.97      1.95 o
 -13   4   1       14.61       13.50      1.83 o
 -12   4   1        8.91       10.57      1.65 o
 -11   4   1        0.58        2.74      1.34 o
 -10   4   1       33.74       32.30      2.44 o
  -9   4   1      100.82       94.34      3.80 o
  -8   4   1       31.64       30.27      1.74 o
  -7   4   1       19.67       19.92      2.02 o
  -6   4   1       19.42       23.68      1.24 o
  -5   4   1       46.17       44.96      2.50 o
  -4   4   1        1.45        1.06      0.79 o
  -3   4   1      181.62      175.46      3.24 o
  -2   4   1      210.99      205.18      3.23 o
  -1   4   1       72.23       72.33      1.68 o
   0   4   1       50.78       47.14      1.57 o
   1   4   1       14.16       14.50      0.97 o
   2   4   1        0.49       -0.50      0.50 o
   3   4   1        0.93        0.65      0.55 o
   4   4   1        9.75        9.63      1.00 o
   5   4   1      135.70      130.19      3.18 o
   6   4   1      315.68      297.66      8.46 o
   7   4   1      259.34      247.62      7.82 o
   8   4   1        0.65        5.74      3.38 o
   9   4   1        1.53        0.86      1.77 o
  10   4   1       19.87       23.17      1.75 o
  11   4   1       15.94       19.21      2.39 o
  12   4   1       19.59       16.44      1.79 o
  13   4   1       32.39       32.49      2.27 o
  14   4   1       27.41       27.57      2.23 o
  15   4   1        4.20        2.28      1.74 o
 -13   5   1        4.92        6.87      2.11 o
 -12   5   1        1.18        0.63      1.85 o
 -11   5   1        2.08        2.11      1.84 o
 -10   5   1        6.83        3.99      1.71 o
  -9   5   1       91.83      104.67      4.03 o
  -8   5   1       11.05        8.80      1.67 o
  -7   5   1        2.45        5.82      1.53 o
  -6   5   1       25.89       21.04      1.79 o
  -5   5   1       70.97       64.12      2.87 o
  -4   5   1      101.41       90.12      3.26 o
  -3   5   1       14.66       12.69      2.22 o
  -2   5   1      218.63      234.80      5.97 o
  -1   5   1      101.80      104.24      3.51 o
   0   5   1        0.52       -1.27      1.27 o
   1   5   1      153.07      141.72      4.15 o
   2   5   1      117.50      112.70      3.57 o
   3   5   1      220.17      210.65      6.50 o
   4   5   1       66.50       57.91      2.55 o
   5   5   1        0.55        0.50      1.29 o
   6   5   1       48.32       46.49      2.39 o
   7   5   1       17.61       14.14      1.72 o
   8   5   1       11.62       11.47      2.96 o
   9   5   1       37.42       31.68      2.26 o
  10   5   1       65.66       73.99      5.45 o
  11   5   1        0.92       -0.25      1.70 o
  12   5   1        0.14        1.24      1.71 o
  13   5   1        0.78       -0.73      1.91 o
 -10   6   1        0.47       -2.66      2.66 o
  -9   6   1        2.97        3.87      2.43 o
  -8   6   1        6.68        5.64      2.25 o
  -7   6   1        5.86        5.54      1.71 o
  -6   6   1        1.33       -0.87      1.50 o
  -5   6   1        0.03        1.59      1.58 o
  -4   6   1        6.55        8.18      1.70 o
  -3   6   1        0.57       -0.37      1.54 o
  -2   6   1        4.42        1.36      1.58 o
  -1   6   1        2.00        0.26      1.60 o
   0   6   1        0.37       -0.46      1.51 o
   1   6   1        7.59        7.01      2.27 o
   2   6   1       16.39       17.43      1.81 o
   3   6   1       12.08       14.09      1.72 o
   4   6   1       13.06       13.60      1.68 o
   5   6   1       25.76       22.86      1.94 o
   6   6   1       43.06       43.93      2.53 o
   7   6   1       27.71       23.65      3.42 o
   8   6   1        5.65        1.93      3.01 o
   9   6   1        1.30        1.18      1.62 o
  10   6   1       10.47       10.60      1.95 o
  -5   7   1        1.14        3.02      1.69 o
  -4   7   1        4.08        4.85      1.78 o
  -3   7   1        0.28       -0.91      1.61 o
  -2   7   1        1.97        1.42      1.70 o
  -1   7   1        5.83        5.99      1.78 o
   0   7   1        8.12        8.41      1.81 o
   1   7   1        0.91       -0.37      1.57 o
   2   7   1        2.95        2.45      1.68 o
   3   7   1        1.41        3.71      1.59 o
   4   7   1        0.41       -0.06      1.48 o
   5   7   1        0.71        2.04      1.55 o
 -18   0   2        0.66        0.26      2.07 o
 -17   0   2        6.19        5.20      5.47 o
 -16   0   2       22.24       29.65      2.67 o
 -15   0   2       48.40       45.73      4.03 o
 -14   0   2       34.91       42.94      6.12 o
 -13   0   2       29.64       29.04      2.85 o
 -12   0   2        0.71        0.59      1.36 o
 -11   0   2      137.71      124.87      3.98 o
 -10   0   2      190.90      183.63      4.98 o
  -9   0   2      173.15      157.25      4.34 o
  -8   0   2     2148.12     2114.06     42.27 o
  -7   0   2     1556.91     1584.51     31.82 o
  -6   0   2     2488.56     2424.70     48.08 o
  -5   0   2     1331.89     1420.50     28.39 o
  -4   0   2       41.74       19.91      1.13 o
  -3   0   2     5976.79     5545.71    154.33 o
  -2   0   2     5317.70     5077.56    114.90 o
  -1   0   2     2334.88     2291.65     36.94 o
   0   0   2     4299.44     4015.82     80.18 o
   1   0   2      455.67      461.24      7.92 o
   2   0   2     2999.21     3112.53     73.89 o
   3   0   2      417.94      408.77      8.45 o
   4   0   2      306.42      348.41      9.74 o
   5   0   2        2.89        2.51      1.42 o
   6   0   2      201.45      190.24      5.65 o
   7   0   2      736.25      662.11     13.82 o
   8   0   2     1920.81     1778.99     35.71 o
   9   0   2      716.63      636.20     13.59 o
  10   0   2       35.55       35.54      2.06 o
  11   0   2       73.69       65.23      3.58 o
  12   0   2       79.12       69.80      3.17 o
  13   0   2        2.37        0.86      1.44 o
  14   0   2       11.20       10.05      1.83 o
  15   0   2       21.74       23.57      2.41 o
  16   0   2        8.60        6.23      2.01 o
  17   0   2        1.02        0.72      3.58 o
  18   0   2        0.02       -0.56      2.85 o
 -18   1   2       10.67       10.10      1.77 o
 -17   1   2       23.86       23.78      1.91 o
 -16   1   2        0.40       -1.21      1.21 o
 -15   1   2        0.69        1.61      1.20 o
 -14   1   2       21.02       18.63      1.48 o
 -13   1   2       35.78       35.41      1.82 o
 -12   1   2      155.97      159.37      3.47 o
 -11   1   2       88.91       86.73      2.34 o
 -10   1   2        2.31        7.57      1.00 o
  -9   1   2      832.11      769.26     11.47 o
  -8   1   2       40.18       94.58      4.34 o
  -7   1   2      854.78      899.79     13.07 o
  -6   1   2     1166.48     1067.70     15.31 o
  -5   1   2     2602.10     2534.55     35.47 o
  -4   1   2      717.54      728.63     10.48 o
  -3   1   2       47.87       44.11      1.07 o
  -2   1   2      224.41      208.67      2.86 o
  -1   1   2      308.99      278.34      4.13 o
   0   1   2       32.40       58.51      0.93 o
   1   1   2     1639.27     1707.65     33.92 o
   2   1   2      808.47      787.05     11.21 o
   3   1   2     1407.39     1356.59     19.10 o
   4   1   2        6.87        3.51      0.43 o
   5   1   2      160.67      158.26      2.70 o
   6   1   2      186.58      175.71      3.02 o
   7   1   2        1.78        0.76      0.90 o
   8   1   2      189.66      206.03      3.63 o
   9   1   2       81.83       73.53      1.98 o
  10   1   2      247.89      218.66      4.34 o
  11   1   2       15.88       10.01      1.22 o
  12   1   2        6.46        5.19      1.07 o
  13   1   2       24.37       24.33      1.46 o
  14   1   2        2.92        0.18      1.08 o
  15   1   2        6.35        4.43      1.33 o
  16   1   2        2.47        3.70      1.35 o
  17   1   2        3.88        6.88      1.97 o
  18   1   2        4.97        5.99      1.95 o
 -17   2   2        1.28        3.52      1.83 o
 -16   2   2        0.01       -1.29      1.29 o
 -15   2   2       10.97       13.32      1.56 o
 -14   2   2       54.01       53.57      3.07 o
 -13   2   2       81.88       74.25      3.05 o
 -12   2   2       46.07       43.11      1.83 o
 -11   2   2      110.92      101.20      2.68 o
 -10   2   2      169.03      161.57      3.98 o
  -9   2   2      400.43      393.54      7.40 o
  -8   2   2      364.42      384.13      6.16 o
  -7   2   2       98.84      102.60      2.34 o
  -6   2   2       24.52       26.69      1.40 o
  -5   2   2        1.50       -0.70      0.76 o
  -4   2   2       33.61       41.83      1.21 o
  -3   2   2      727.29      758.01      9.76 o
  -2   2   2      366.42      400.26      5.30 o
  -1   2   2      473.80      436.14      6.41 o
   0   2   2        0.48        0.75      0.54 o
   1   2   2        3.52        4.40      0.33 o
   2   2   2      301.41      296.74      3.98 o
   3   2   2      223.81      231.86      3.22 o
   4   2   2      184.76      195.05      3.20 o
   5   2   2       13.09       14.17      0.65 o
   6   2   2      271.22      292.51      4.18 o
   7   2   2      200.81      216.57      3.73 o
   8   2   2       18.71       23.52      1.15 o
   9   2   2        0.73        0.39      0.80 o
  10   2   2        7.32        7.03      1.03 o
  11   2   2        2.05        2.47      1.08 o
  12   2   2       47.66       50.94      2.04 o
  13   2   2        0.75       -0.29      1.06 o
  14   2   2        0.26       -1.38      1.38 o
  15   2   2        1.42        2.00      1.54 o
  16   2   2        4.72        3.87      1.91 o
  17   2   2        3.64        3.73      1.87 o
 -17   3   2        0.08        1.33      2.20 o
 -16   3   2        2.76        3.48      1.82 o
 -15   3   2        0.04       -1.59      1.59 o
 -14   3   2        3.35        0.16      1.54 o
 -13   3   2        0.02       -1.36      1.45 o
 -12   3   2        0.06       -1.14      1.14 o
 -11   3   2       54.63       49.27      1.99 o
 -10   3   2      145.69      148.48      3.26 o
  -9   3   2        0.14        3.34      1.32 o
  -8   3   2        5.62        4.64      0.95 o
  -7   3   2       38.59       40.72      1.53 o
  -6   3   2      105.55       99.35      2.20 o
  -5   3   2      170.46      191.19      3.39 o
  -4   3   2       46.01       42.04      1.38 o
  -3   3   2        0.97        0.71      0.53 o
  -2   3   2        0.87        0.16      0.58 o
  -1   3   2      732.25      698.19     10.19 o
   0   3   2       18.09       14.54      1.15 o
   1   3   2       13.46       11.21      1.00 o
   2   3   2      406.06      405.92      5.44 o
   3   3   2       23.58       24.46      0.90 o
   4   3   2       12.03       14.78      0.67 o
   5   3   2       28.45       30.64      1.49 o
   6   3   2        0.01        0.31      0.51 o
   7   3   2        9.43        8.82      0.79 o
   8   3   2        6.74        7.93      0.99 o
   9   3   2        2.30        2.06      0.96 o
  10   3   2        0.18        0.72      1.27 o
  11   3   2       55.06       55.67      2.45 o
  12   3   2       15.49       17.47      1.78 o
  13   3   2        1.38        0.69      1.36 o
  14   3   2        4.37        7.67      1.81 o
  15   3   2        0.20       -0.35      2.50 o
  16   3   2        0.03        2.94      1.80 o
 -15   4   2        1.53        0.01      1.98 o
 -14   4   2        0.03        0.95      2.09 o
 -13   4   2       13.60       10.73      1.75 o
 -12   4   2       10.90       14.79      1.76 o
 -11   4   2        0.02       -1.02      1.59 o
 -10   4   2       15.36       13.89      1.57 o
  -9   4   2       31.50       29.38      1.81 o
  -8   4   2       60.65       52.94      2.30 o
  -7   4   2      155.87      146.34      3.06 o
  -6   4   2       43.85       48.69      1.77 o
  -5   4   2       85.51       79.44      2.04 o
  -4   4   2       40.53       40.66      1.53 o
  -3   4   2        1.74        1.65      0.72 o
  -2   4   2       97.79       92.82      1.88 o
  -1   4   2      294.77      298.11      4.86 o
   0   4   2        0.91        3.24      0.67 o
   1   4   2       15.06       11.68      1.21 o
   2   4   2       46.91       48.91      1.51 o
   3   4   2        1.12        0.79      0.78 o
   4   4   2        2.76        1.82      1.35 o
   5   4   2        5.96        3.84      0.85 o
   6   4   2        4.94        3.70      1.11 o
   7   4   2        2.54        4.76      1.19 o
   8   4   2      156.98      157.38      4.95 o
   9   4   2        2.97        3.98      1.65 o
  10   4   2        0.42       -1.16      1.16 o
  11   4   2        0.80       -0.98      1.31 o
  12   4   2        1.65        1.12      1.42 o
  13   4   2        0.85        0.19      1.53 o
  14   4   2        0.13        2.15      1.68 o
  15   4   2        0.09       -1.68      1.68 o
 -13   5   2        1.55        1.43      1.95 o
 -12   5   2        1.06       -0.35      1.83 o
 -11   5   2        0.04        0.71      1.74 o
 -10   5   2        1.25        3.32      1.69 o
  -9   5   2       30.40       32.42      4.60 o
  -8   5   2        6.78       12.28      1.81 o
  -7   5   2       29.80       26.45      2.08 o
  -6   5   2       22.12       22.21      1.88 o
  -5   5   2       18.29       14.62      1.71 o
  -4   5   2        0.04       -1.71      1.71 o
  -3   5   2        9.53        8.36      1.53 o
  -2   5   2       74.30       70.45      2.92 o
  -1   5   2       32.65       32.12      2.04 o
   0   5   2        0.79       -1.33      3.20 o
   1   5   2       12.74       11.69      3.78 o
   2   5   2        0.07        0.26      1.24 o
   3   5   2       29.94       26.15      1.73 o
   4   5   2       16.81       13.30      1.35 o
   5   5   2       16.83       18.32      1.59 o
   6   5   2        0.16       -1.44      1.60 o
   7   5   2        0.35        1.30      2.41 o
   8   5   2       12.21        8.83      1.62 o
   9   5   2        5.46        6.84      1.68 o
  10   5   2       24.32       32.71      2.40 o
  11   5   2        1.69        3.16      1.75 o
  12   5   2        1.19        0.80      3.19 o
  13   5   2        0.31       -0.51      1.82 o
 -10   6   2        1.94        4.56      3.65 o
  -9   6   2        0.12        0.19      1.94 o
  -8   6   2        0.10        0.48      2.48 o
  -7   6   2        0.72        0.13      1.62 o
  -6   6   2        3.64        1.49      1.62 o
  -5   6   2        2.03        1.36      2.58 o
  -4   6   2        0.44       -1.40      1.46 o
  -3   6   2       31.85       32.58      2.27 o
  -2   6   2      100.78       98.03      4.08 o
  -1   6   2       29.12       31.33      3.64 o
   0   6   2        9.09        9.00      1.61 o
   1   6   2       59.46       58.27      3.59 o
   2   6   2       32.13       26.74      1.85 o
   3   6   2        1.47        1.14      1.52 o
   4   6   2        0.13        0.62      1.30 o
   5   6   2        1.20        0.73      2.69 o
   6   6   2        1.59        2.79      1.48 o
   7   6   2        0.65       -1.52      2.82 o
   8   6   2        1.02       -0.25      1.75 o
   9   6   2        1.73        0.13      1.58 o
  10   6   2        0.27        1.93      2.01 o
  -5   7   2        4.68        4.12      2.75 o
  -4   7   2        1.78        2.72      2.01 o
  -3   7   2        6.45       10.37      1.92 o
  -2   7   2        1.01        0.01      1.82 o
  -1   7   2        4.43        8.88      1.82 o
   0   7   2        0.10       -0.14      1.58 o
   1   7   2        9.72       11.63      4.08 o
   2   7   2       30.72       33.81      2.24 o
   3   7   2        5.77        6.24      1.47 o
   4   7   2        2.95        2.54      1.44 o
   5   7   2       16.47       13.86      4.45 o
 -18   1   3        0.00       -0.05      1.62 o
 -17   1   3       10.61       15.47      1.76 o
 -16   1   3        1.62       -1.12      1.29 o
 -15   1   3        6.14        8.06      1.34 o
 -14   1   3        0.02        0.64      1.10 o
 -13   1   3       34.53       32.56      1.65 o
 -12   1   3        6.16        4.33      1.16 o
 -11   1   3       36.07       40.14      1.64 o
 -10   1   3       33.31       30.30      1.42 o
  -9   1   3       12.68       12.19      1.19 o
  -8   1   3        5.66        5.84      0.80 o
  -7   1   3      153.64      187.51      7.79 o
  -6   1   3       87.60       91.22      4.20 o
  -5   1   3      335.73      319.19      4.94 o
  -4   1   3       60.16       70.39      1.50 o
  -3   1   3       20.97       14.99      0.81 o
  -2   1   3      166.99      164.57      2.36 o
  -1   1   3     4768.26     4733.10     93.64 o
   0   1   3     2712.75     2623.05     33.15 o
   1   1   3      226.84      207.26      2.86 o
   2   1   3        1.91        0.32      0.31 o
   3   1   3      684.05      705.09     10.13 o
   4   1   3       26.65       39.13      0.93 o
   5   1   3       15.57       17.02      1.01 o
   6   1   3       11.67       13.13      0.78 o
   7   1   3      328.91      338.01      5.37 o
   8   1   3      207.47      198.94      3.57 o
   9   1   3      201.40      176.57      3.38 o
  10   1   3      397.13      373.95      6.16 o
  11   1   3        1.63        1.96      1.02 o
  12   1   3       19.88       20.41      1.40 o
  13   1   3        0.00        1.67      1.07 o
  14   1   3        8.12        7.21      1.32 o
  15   1   3        4.56        4.79      1.36 o
  16   1   3        2.33        2.54      1.62 o
  17   1   3        0.56       -1.70      1.70 o
  18   1   3        0.03        2.94      1.83 o
 -17   2   3        2.68        1.78      1.89 o
 -16   2   3        0.04        0.03      1.36 o
 -15   2   3        0.53       -0.48      2.14 o
 -14   2   3        0.00       -0.97      1.23 o
 -13   2   3        4.88        3.56      1.22 o
 -12   2   3       13.58       12.20      1.70 o
 -11   2   3       16.25       14.30      1.56 o
 -10   2   3      306.37      305.56      6.16 o
  -9   2   3       11.56        8.27      1.02 o
  -8   2   3        8.41       10.62      1.32 o
  -7   2   3       43.09       43.87      1.81 o
  -6   2   3       23.87       24.02      1.01 o
  -5   2   3      253.29      255.23      4.14 o
  -4   2   3      851.44      909.40     13.08 o
  -3   2   3     1379.26     1330.73     16.83 o
  -2   2   3      382.15      360.18      5.42 o
  -1   2   3        0.61        0.39      0.34 o
   0   2   3      125.69      129.19      3.03 o
   1   2   3       89.99       94.09      2.86 o
   2   2   3      249.62      234.45      5.55 o
   3   2   3      552.70      602.78      7.81 o
   4   2   3      179.08      184.34      2.68 o
   5   2   3       92.13       88.29      2.52 o
   6   2   3       23.66       25.49      1.02 o
   7   2   3      145.61      156.63      2.93 o
   8   2   3       13.61       16.08      1.02 o
   9   2   3        1.35        0.33      0.79 o
  10   2   3        0.17       -0.22      0.87 o
  11   2   3       17.72       17.76      1.33 o
  12   2   3      143.87      147.06      3.35 o
  13   2   3       43.40       43.01      2.41 o
  14   2   3        7.69        6.93      1.83 o
  15   2   3        5.41        4.14      1.60 o
  16   2   3        0.33       -1.54      1.63 o
  17   2   3        1.14       -2.39      2.39 o
 -16   3   3        0.72        2.21      1.84 o
 -15   3   3        2.28        3.33      1.75 o
 -14   3   3        8.85        6.50      1.70 o
 -13   3   3        4.56        4.07      1.30 o
 -12   3   3       25.39       25.89      1.62 o
 -11   3   3       15.36       13.47      1.31 o
 -10   3   3        6.84        8.45      1.16 o
  -9   3   3        0.33       -0.99      0.99 o
  -8   3   3       45.22       40.89      1.82 o
  -7   3   3       11.83       10.16      0.99 o
  -6   3   3       70.74       68.58      1.85 o
  -5   3   3      167.64      198.09      3.49 o
  -4   3   3      224.13      232.88      3.91 o
  -3   3   3       88.23       86.63      1.65 o
  -2   3   3        0.61       -0.23      0.23 o
  -1   3   3     2736.95     2828.19     35.36 o
   0   3   3      205.82      254.82      4.05 o
   1   3   3       73.11       72.06      1.71 o
   2   3   3        9.61       11.30      0.74 o
   3   3   3      154.34      176.52      2.99 o
   4   3   3      115.54      143.37      4.84 o
   5   3   3        6.67        6.68      0.59 o
   6   3   3       10.82        9.80      1.67 o
   7   3   3        0.69        0.43      0.55 o
   8   3   3       12.70       10.61      1.21 o
   9   3   3       18.57       21.54      2.63 o
  10   3   3       89.44       95.46      3.00 o
  11   3   3        2.64        1.85      1.27 o
  12   3   3        6.72        6.09      1.55 o
  13   3   3        0.00       -0.15      1.48 o
  14   3   3       20.10       20.19      2.00 o
  15   3   3        0.61       -1.39      1.57 o
  16   3   3        0.55        1.08      1.82 o
 -15   4   3        1.08       -1.66      2.12 o
 -14   4   3        0.17       -0.97      1.88 o
 -13   4   3        3.69        2.37      1.82 o
 -12   4   3        1.02       -2.01      2.39 o
 -11   4   3        3.89        1.47      1.68 o
 -10   4   3       15.78       13.47      1.53 o
  -9   4   3        0.82       -1.11      1.11 o
  -8   4   3        7.41        8.88      1.58 o
  -7   4   3       80.90       81.19      2.25 o
  -6   4   3        0.11        0.40      0.89 o
  -5   4   3       22.99       26.08      1.35 o
  -4   4   3       73.31       77.70      1.79 o
  -3   4   3       72.92       75.19      1.82 o
  -2   4   3       63.18       59.38      1.71 o
  -1   4   3       11.22       10.59      0.76 o
   0   4   3       30.83       34.11      1.27 o
   1   4   3       27.86       31.51      1.20 o
   2   4   3       39.49       43.36      1.27 o
   3   4   3      125.97      112.82      2.27 o
   4   4   3      110.36      104.87      3.01 o
   5   4   3        1.74        2.45      1.01 o
   6   4   3       45.56       45.21      1.64 o
   7   4   3       71.19       76.04      2.52 o
   8   4   3       18.49       19.04      1.56 o
   9   4   3        0.92        1.50      1.25 o
  10   4   3       30.61       29.26      1.92 o
  11   4   3       19.42       23.02      2.02 o
  12   4   3        0.01       -1.11      1.40 o
  13   4   3        1.78        3.37      1.56 o
  14   4   3        0.49       -1.07      1.60 o
  15   4   3        0.32       -0.85      1.61 o
 -13   5   3        0.32       -1.76      2.64 o
 -12   5   3        8.02        7.38      3.20 o
 -11   5   3        2.44        0.63      1.78 o
 -10   5   3        0.08       -1.73      1.93 o
  -9   5   3       65.06       69.59      3.96 o
  -8   5   3       31.02       32.67      3.12 o
  -7   5   3        1.63        0.94      1.95 o
  -6   5   3       18.45       19.84      1.91 o
  -5   5   3        8.57        4.81      1.56 o
  -4   5   3        3.06        2.55      2.29 o
  -3   5   3        4.06        5.72      1.47 o
  -2   5   3       12.48       10.76      1.55 o
  -1   5   3       23.39       23.18      1.79 o
   0   5   3       88.78       75.82      3.72 o
   1   5   3       56.77       53.21      3.23 o
   2   5   3        6.58        3.74      1.02 o
   3   5   3       48.41       51.59      1.91 o
   4   5   3        0.01       -0.94      0.94 o
   5   5   3        0.28       -1.61      1.61 o
   6   5   3        3.21        2.51      1.10 o
   7   5   3        0.67       -0.88      1.26 o
   8   5   3        0.12        0.04      1.39 o
   9   5   3        1.17        2.79      1.48 o
  10   5   3       11.18       12.00      1.65 o
  11   5   3        6.74        9.74      2.56 o
  12   5   3        5.42        2.80      2.09 o
  13   5   3        0.23        1.53      1.90 o
 -10   6   3        5.99        5.42      2.08 o
  -9   6   3        5.05        4.00      1.95 o
  -8   6   3        3.02        8.82      1.90 o
  -7   6   3        0.01        1.18      1.65 o
  -6   6   3        2.43       -1.27      1.52 o
  -5   6   3       11.63       13.81      1.95 o
  -4   6   3        9.11        6.14      1.72 o
  -3   6   3       13.14       16.83      1.99 o
  -2   6   3       29.73       30.85      2.19 o
  -1   6   3       40.51       37.21      5.91 o
   0   6   3        9.70        8.04      1.65 o
   1   6   3        5.93        6.08      1.41 o
   2   6   3       31.84       34.02      1.96 o
   3   6   3       22.58       21.84      4.64 o
   4   6   3        0.00       -1.10      1.10 o
   5   6   3       23.57       21.73      3.72 o
   6   6   3        8.55        4.07      1.34 o
   7   6   3        1.15       -0.66      1.35 o
   8   6   3        1.12       -0.26      1.45 o
   9   6   3        2.82        1.19      1.53 o
  10   6   3        1.14       -1.76      3.59 o
  -5   7   3        0.79       -2.33      2.33 o
  -4   7   3        0.00       -1.49      1.70 o
  -3   7   3        0.02       -0.89      1.65 o
  -2   7   3        0.17        0.80      2.17 o
  -1   7   3        0.50       -0.63      1.49 o
   0   7   3        0.04       -1.21      2.24 o
   1   7   3        0.00        1.30      2.17 o
   2   7   3        1.40        6.81      3.15 o
   3   7   3        2.22        2.74      3.15 o
   4   7   3        0.61        3.26      3.01 o
 -18   0   4        1.35       -1.10      2.20 o
 -17   0   4       11.50       12.43      2.37 o
 -16   0   4       15.28       15.46      4.23 o
 -15   0   4        0.23        0.28      1.86 o
 -14   0   4       18.35        9.68      2.90 o
 -13   0   4       27.61       30.22      2.35 o
 -12   0   4       20.46       21.18      2.27 o
 -11   0   4       28.74       32.23      2.19 o
 -10   0   4      303.85      286.82      7.03 o
  -9   0   4       87.48       92.08      3.23 o
  -8   0   4        1.42        2.01      1.02 o
  -7   0   4       87.23       85.45      3.99 o
  -6   0   4        2.17        7.72      2.35 o
  -5   0   4     1183.96     1238.52     24.93 o
  -4   0   4      432.75      429.34      9.04 o
  -3   0   4      267.32      256.43     10.72 o
  -2   0   4       25.49       31.73      1.79 o
  -1   0   4      133.88      119.82      2.94 o
   0   0   4     2882.10     2877.37     46.31 o
   1   0   4    30393.81    33998.29    545.23 o
   2   0   4     2293.75     2189.24     43.35 o
   3   0   4      274.93      237.11      5.28 o
   4   0   4      322.19      291.42      6.40 o
   5   0   4       50.66       38.70      1.83 o
   6   0   4       16.53       26.61      1.52 o
   7   0   4       18.96       20.91      1.42 o
   8   0   4      407.04      372.15     10.54 o
   9   0   4       57.56       57.69      2.75 o
  10   0   4      286.37      258.39      6.53 o
  11   0   4       99.96      100.22      3.69 o
  12   0   4       37.88       35.78      2.39 o
  13   0   4       80.61       76.84      3.48 o
  14   0   4       50.08       43.63      2.79 o
  15   0   4       13.31        9.85      2.09 o
  16   0   4        1.19        2.55      1.90 o
  17   0   4       15.30       19.63      4.56 o
  18   0   4        5.00        2.71      3.39 o
 -18   1   4        1.27        2.50      1.64 o
 -17   1   4        4.44        6.78      1.87 o
 -16   1   4        0.20       -0.84      1.34 o
 -15   1   4        0.10        0.50      1.23 o
 -14   1   4        0.25       -1.08      1.11 o
 -13   1   4        1.73        1.31      1.10 o
 -12   1   4       61.49       52.57      2.00 o
 -11   1   4       10.32        7.94      1.17 o
 -10   1   4        3.47        4.25      0.99 o
  -9   1   4       58.61       57.28      1.83 o
  -8   1   4      283.17      258.03      4.41 o
  -7   1   4       64.34       60.90      1.66 o
  -6   1   4      350.58      361.50      5.64 o
  -5   1   4      113.22      114.01      2.18 o
  -4   1   4        8.12        7.24      0.60 o
  -3   1   4      885.00      853.50     14.13 o
  -2   1   4     3841.60     3814.83     47.48 o
  -1   1   4     1946.81     1842.73     25.85 o
   0   1   4      318.06      302.49      7.40 o
   1   1   4        3.10        6.40      0.63 o
   2   1   4      158.30      118.92      2.06 o
   3   1   4     1619.64     1620.64     22.82 o
   4   1   4      242.11      208.11      3.01 o
   5   1   4      222.64      249.46      4.27 o
   6   1   4      263.37      279.85      4.53 o
   7   1   4       89.77       98.18      2.16 o
   8   1   4       31.81       30.59      1.26 o
   9   1   4       28.71       30.63      1.49 o
  10   1   4      204.55      195.07      3.78 o
  11   1   4        1.64       -0.10      1.00 o
  12   1   4        0.08       -0.96      0.97 o
  13   1   4        4.12        3.13      1.13 o
  14   1   4        4.98        2.53      1.21 o
  15   1   4        4.11        2.52      1.32 o
  16   1   4       13.37       14.22      2.32 o
  17   1   4       12.60        9.72      1.92 o
  18   1   4        2.10        0.44      1.91 o
 -17   2   4        5.50        3.42      1.63 o
 -16   2   4        1.31        0.26      1.39 o
 -15   2   4        0.58       -1.25      1.25 o
 -14   2   4        9.55        8.16      1.40 o
 -13   2   4       38.76       35.15      1.79 o
 -12   2   4       32.64       34.22      1.67 o
 -11   2   4        4.03        1.84      1.18 o
 -10   2   4       18.83       14.74      1.27 o
  -9   2   4       49.61       57.95      1.93 o
  -8   2   4       77.12       72.00      1.95 o
  -7   2   4       47.76       37.72      1.46 o
  -6   2   4        4.98        7.71      1.12 o
  -5   2   4      149.99      174.04      3.08 o
  -4   2   4       54.12       50.34      1.39 o
  -3   2   4      313.90      309.74      4.28 o
  -2   2   4      320.90      386.51      5.82 o
  -1   2   4      762.36      792.54     10.14 o
   0   2   4      118.00      127.19      3.58 o
   1   2   4      586.68      607.05     12.86 o
   2   2   4     1153.02     1221.51     24.90 o
   3   2   4      699.27      730.09     10.59 o
   4   2   4      141.59      149.25      2.27 o
   5   2   4      110.80      130.24      2.42 o
   6   2   4      159.03      165.62      2.98 o
   7   2   4       81.90       85.89      1.75 o
   8   2   4       23.49       26.76      1.22 o
   9   2   4        0.93        1.15      0.83 o
  10   2   4       13.03       13.23      1.18 o
  11   2   4       25.62       26.00      1.56 o
  12   2   4        5.98        7.38      2.60 o
  13   2   4       19.41       23.21      1.94 o
  14   2   4        5.39        3.52      1.76 o
  15   2   4        0.46       -1.48      1.48 o
  16   2   4        1.16       -0.20      1.69 o
  17   2   4        1.52        3.57      1.91 o
 -16   3   4        1.10        0.98      1.74 o
 -15   3   4        4.54        3.85      1.73 o
 -14   3   4        6.35        5.98      1.70 o
 -13   3   4        0.34       -0.32      1.20 o
 -12   3   4       32.74       34.37      2.05 o
 -11   3   4       45.22       54.72      3.30 o
 -10   3   4       67.05       61.10      2.13 o
  -9   3   4      138.77      133.34      3.02 o
  -8   3   4       46.10       46.51      1.87 o
  -7   3   4        3.65        1.15      0.84 o
  -6   3   4        9.76        9.05      0.94 o
  -5   3   4       21.72       30.80      1.26 o
  -4   3   4       12.41       12.11      0.75 o
  -3   3   4        0.02       -0.44      0.44 o
  -2   3   4       86.10       95.26      1.71 o
  -1   3   4      467.39      444.55      6.70 o
   0   3   4       89.48      100.76      2.32 o
   1   3   4       28.69       23.57      1.76 o
   2   3   4        1.77       -1.22      1.22 o
   3   3   4       35.26       39.02      2.27 o
   4   3   4        1.20        0.07      0.96 o
   5   3   4       73.08       72.04      1.68 o
   6   3   4       38.53       36.11      1.09 o
   7   3   4        1.31        1.18      0.53 o
   8   3   4        0.41        1.78      1.10 o
   9   3   4       53.37       57.45      2.39 o
  10   3   4        2.86        2.84      1.28 o
  11   3   4       26.27       26.15      1.81 o
  12   3   4        0.02       -1.31      1.31 o
  13   3   4        2.69        1.11      1.45 o
  14   3   4       32.12       35.08      3.92 o
  15   3   4        1.11       -1.60      1.60 o
  16   3   4        0.78        1.73      1.83 o
 -15   4   4        0.08       -1.55      2.06 o
 -14   4   4        1.38        0.33      1.93 o
 -13   4   4        1.10       -0.31      1.78 o
 -12   4   4        0.71        0.09      1.68 o
 -11   4   4        1.53        0.95      1.60 o
 -10   4   4       15.44       16.18      1.97 o
  -9   4   4       45.52       46.79      2.59 o
  -8   4   4       20.18       18.52      2.74 o
  -7   4   4       21.07       20.82      1.55 o
  -6   4   4      284.59      253.55      4.48 o
  -5   4   4      160.28      169.19      3.28 o
  -4   4   4       96.93       90.40      1.94 o
  -3   4   4        1.23        0.86      0.80 o
  -2   4   4      178.57      194.90      3.05 o
  -1   4   4      229.79      239.77      4.03 o
   0   4   4      295.74      308.87      4.95 o
   1   4   4      407.31      380.00      6.96 o
   2   4   4        5.76        1.89      1.59 o
   3   4   4        6.06        5.30      1.75 o
   4   4   4        0.25       -0.14      0.78 o
   5   4   4        0.96        0.61      0.77 o
   6   4   4        0.04       -0.74      0.74 o
   7   4   4        4.77        7.29      2.42 o
   8   4   4       22.51       28.70      1.70 o
   9   4   4        0.02       -1.16      1.16 o
  10   4   4       15.38       15.47      1.93 o
  11   4   4        4.42        2.49      1.47 o
  12   4   4        0.12       -1.37      1.37 o
  13   4   4        0.17       -0.84      1.58 o
  14   4   4        0.45        0.79      1.63 o
  15   4   4        0.22       -0.61      1.81 o
 -13   5   4        0.05       -2.79      2.79 o
 -12   5   4        0.28       -1.80      1.80 o
 -11   5   4        2.48        5.80      1.90 o
 -10   5   4       10.13       11.77      1.99 o
  -9   5   4        5.16        2.95      1.66 o
  -8   5   4        1.14        1.88      2.25 o
  -7   5   4       22.86       19.97      1.95 o
  -6   5   4        1.71        1.11      1.37 o
  -5   5   4        5.29        6.61      1.68 o
  -4   5   4        7.93        8.57      1.53 o
  -3   5   4       25.46       27.10      1.93 o
  -2   5   4       20.32       19.24      2.63 o
  -1   5   4      161.95      159.14      4.80 o
   0   5   4        6.19        4.63      1.20 o
   1   5   4       38.94       42.49      1.77 o
   2   5   4       45.33       40.28      1.56 o
   3   5   4      153.58      148.57      5.01 o
   4   5   4        0.10       -1.65      1.66 o
   5   5   4       28.01       23.46      2.49 o
   6   5   4       69.09       59.57      2.14 o
   7   5   4        6.72        5.23      1.18 o
   8   5   4        1.56       -0.23      1.25 o
   9   5   4        0.91       -0.70      1.27 o
  10   5   4       11.26       12.57      1.64 o
  11   5   4        0.18        1.63      1.49 o
  12   5   4        4.67        5.51      1.71 o
  13   5   4        0.97       -1.84      2.55 o
 -10   6   4        0.00        2.19      1.96 o
  -9   6   4       19.84       18.84      2.33 o
  -8   6   4       12.41       13.60      2.07 o
  -7   6   4        0.91        3.66      2.39 o
  -6   6   4        0.13       -0.37      1.62 o
  -5   6   4        1.43        0.74      1.78 o
  -4   6   4        3.96        1.48      1.63 o
  -3   6   4        2.75        4.14      1.57 o
  -2   6   4        0.77        1.35      1.54 o
  -1   6   4        2.02        2.37      1.40 o
   0   6   4        9.49        9.87      3.66 o
   1   6   4        6.53        7.45      1.22 o
   2   6   4        1.80        4.10      2.77 o
   3   6   4        0.01       -0.24      2.93 o
   4   6   4        0.69       -0.62      2.90 o
   5   6   4        0.01        1.27      2.77 o
   6   6   4       14.49       16.76      3.61 o
   7   6   4        7.37        6.92      3.42 o
   8   6   4        0.01        5.05      3.31 o
   9   6   4        5.36        6.75      1.59 o
  10   6   4        4.27        4.52      1.72 o
  -4   7   4        7.77        7.78      1.93 o
  -3   7   4        0.69       -1.18      1.78 o
  -2   7   4        0.60       -0.44      1.47 o
  -1   7   4        4.54        6.09      1.51 o
   0   7   4        0.43        1.11      2.85 o
   1   7   4        2.62        1.82      3.07 o
   2   7   4        2.94       -0.38      2.85 o
   3   7   4        0.12        0.33      2.93 o
   4   7   4        4.58       -0.03      3.20 o
 -18   1   5        3.86        3.91      1.95 o
 -17   1   5       10.99       10.88      1.76 o
 -16   1   5        1.65        1.09      1.69 o
 -15   1   5        5.21        4.29      1.33 o
 -14   1   5       18.56       16.09      1.50 o
 -13   1   5       41.66       34.41      2.80 o
 -12   1   5        1.91        0.62      1.07 o
 -11   1   5       38.08       38.08      1.68 o
 -10   1   5       43.62       43.71      2.53 o
  -9   1   5      155.03      149.43      3.05 o
  -8   1   5      580.25      550.47      8.46 o
  -7   1   5       27.85       34.96      1.29 o
  -6   1   5      269.56      262.89      4.34 o
  -5   1   5       86.70       90.87      2.09 o
  -4   1   5       16.06       19.97      1.26 o
  -3   1   5      256.12      262.23      4.12 o
  -2   1   5     1063.45     1060.01     13.46 o
  -1   1   5        1.88        1.70      0.42 o
   0   1   5       48.07       44.17      1.10 o
   1   1   5       64.50       70.81      1.54 o
   2   1   5      412.38      380.80      5.73 o
   3   1   5     1039.80     1013.19     14.50 o
   4   1   5      106.30      100.91      1.75 o
   5   1   5       73.00       75.86      2.41 o
   6   1   5       23.70       25.68      1.19 o
   7   1   5      137.04      131.96      2.63 o
   8   1   5        0.00        1.75      0.78 o
   9   1   5       21.59       23.48      1.26 o
  10   1   5       65.31       66.33      3.33 o
  11   1   5       11.24       11.49      1.25 o
  12   1   5       32.89       30.55      1.63 o
  13   1   5        6.55        4.65      1.22 o
  14   1   5        5.95        4.97      1.30 o
  15   1   5        0.07       -1.42      1.45 o
  16   1   5        0.01       -0.49      1.58 o
  17   1   5        0.24       -0.36      1.74 o
 -17   2   5       12.57       20.03      1.99 o
 -16   2   5        1.88        1.27      1.48 o
 -15   2   5        1.42        0.74      1.29 o
 -14   2   5        2.62        1.88      1.24 o
 -13   2   5        4.36        3.83      1.21 o
 -12   2   5        3.70        2.58      1.08 o
 -11   2   5      145.50      138.52      3.61 o
 -10   2   5      399.98      387.37      6.49 o
  -9   2   5       14.86       14.12      1.71 o
  -8   2   5       19.63       23.14      1.23 o
  -7   2   5       53.13       55.45      1.71 o
  -6   2   5        0.37        1.98      0.67 o
  -5   2   5       61.70       54.76      1.50 o
  -4   2   5      158.25      165.62      2.93 o
  -3   2   5      675.51      763.25      9.88 o
  -2   2   5     1354.68     1396.26     19.78 o
  -1   2   5      179.32      162.72      2.39 o
   0   2   5      357.40      360.68      5.46 o
   1   2   5        8.67       10.46      1.24 o
   2   2   5       31.46       25.97      1.70 o
   3   2   5      150.93      147.59      2.52 o
   4   2   5       53.58       62.41      1.43 o
   5   2   5      245.82      297.69      4.19 o
   6   2   5       63.22       59.79      1.57 o
   7   2   5        2.11        2.05      0.62 o
   8   2   5        2.77        4.20      0.86 o
   9   2   5        7.95        9.06      1.04 o
  10   2   5       36.42       40.74      1.80 o
  11   2   5       65.99       64.21      2.62 o
  12   2   5        6.38        5.82      1.44 o
  13   2   5       13.76       10.60      1.71 o
  14   2   5        5.88        6.58      1.64 o
  15   2   5        0.29       -1.48      1.48 o
  16   2   5        5.46        2.36      1.69 o
  17   2   5        2.35        1.82      2.14 o
 -16   3   5        2.35        4.36      1.88 o
 -15   3   5        5.03        6.38      1.84 o
 -14   3   5       14.03       16.39      1.64 o
 -13   3   5        0.02       -0.61      1.42 o
 -12   3   5       25.87       29.59      1.71 o
 -11   3   5       16.31       22.32      1.49 o
 -10   3   5       77.18       78.29      2.64 o
  -9   3   5       12.03        9.74      1.22 o
  -8   3   5      205.51      199.53      3.85 o
  -7   3   5        7.08        6.94      1.14 o
  -6   3   5       27.15       31.05      1.29 o
  -5   3   5       27.04       30.28      1.75 o
  -4   3   5        0.05       -0.56      0.56 o
  -3   3   5      137.99      168.97      3.02 o
  -2   3   5       30.97       42.36      1.08 o
  -1   3   5       11.07        8.86      0.62 o
   0   3   5      284.51      331.37     14.57 o
   1   3   5     1031.47     1062.33     22.13 o
   2   3   5      746.56      816.07     17.40 o
   3   3   5       28.75       32.47      2.78 o
   4   3   5       53.43       52.24      4.25 o
   5   3   5      136.51      135.49      2.54 o
   6   3   5      104.04      110.36      3.94 o
   7   3   5      152.97      139.66      2.89 o
   8   3   5        7.46        6.96      1.26 o
   9   3   5       10.46        8.45      1.29 o
  10   3   5       29.44       34.09      1.90 o
  11   3   5        0.00       -1.28      1.28 o
  12   3   5        4.25       -0.34      1.41 o
  13   3   5        4.47        2.56      1.56 o
  14   3   5       17.40       18.52      2.04 o
  15   3   5        2.96        3.37      1.76 o
  16   3   5        0.79        1.60      1.90 o
 -15   4   5        1.07       -2.01      2.01 o
 -14   4   5        0.06       -1.34      2.22 o
 -13   4   5        0.91        0.11      1.88 o
 -12   4   5        3.30        6.16      1.89 o
 -11   4   5       13.17       10.15      1.93 o
 -10   4   5       12.85       12.12      1.84 o
  -9   4   5       11.82        8.63      1.37 o
  -8   4   5        0.35        0.80      1.10 o
  -7   4   5       31.47       31.19      1.75 o
  -6   4   5        8.38        7.66      1.28 o
  -5   4   5       44.58       42.78      3.06 o
  -4   4   5       72.79       73.68      2.40 o
  -3   4   5       42.05       42.45      1.48 o
  -2   4   5        0.86       -0.12      0.68 o
  -1   4   5        1.76        1.49      1.18 o
   0   4   5        1.41        3.80      1.60 o
   1   4   5       24.70       33.81      2.74 o
   2   4   5       43.80       42.45      2.94 o
   3   4   5       67.39       66.06      3.26 o
   4   4   5      166.32      163.31     10.53 o
   5   4   5      241.77      235.62      6.71 o
   6   4   5       88.96       91.68      2.08 o
   7   4   5        0.19        0.28      0.98 o
   8   4   5       69.27       74.03      2.58 o
   9   4   5       15.18       11.71      1.46 o
  10   4   5       49.20       55.42      2.51 o
  11   4   5       12.49       11.38      2.37 o
  12   4   5        2.09        2.51      1.56 o
  13   4   5        0.29       -1.50      1.50 o
  14   4   5        0.00        0.21      1.68 o
 -13   5   5        0.23       -1.23      1.97 o
 -12   5   5        0.34       -1.84      1.84 o
 -11   5   5        0.56        3.47      1.82 o
 -10   5   5        3.01       -1.14      2.01 o
  -9   5   5        0.04        0.94      1.65 o
  -8   5   5        0.00       -1.50      1.50 o
  -7   5   5       88.61       84.20      3.42 o
  -6   5   5       69.76       63.17      4.92 o
  -5   5   5       20.05       18.04      2.12 o
  -4   5   5        1.70        0.00      2.03 o
  -3   5   5       25.30       29.67      1.99 o
  -2   5   5       29.29       24.36      2.06 o
  -1   5   5      188.97      198.01      4.31 o
   0   5   5       36.76       36.17      2.64 o
   1   5   5        2.86        1.55      3.26 o
   2   5   5        0.59        1.91      1.75 o
   3   5   5       21.19       21.96      3.35 o
   4   5   5        0.21        0.10      2.37 o
   5   5   5        5.88        5.51      2.05 o
   6   5   5        9.11       11.85      2.25 o
   7   5   5       10.79       13.20      2.42 o
   8   5   5       53.20       59.19      2.32 o
   9   5   5       39.34       46.55      2.69 o
  10   5   5        2.24        3.78      1.45 o
  11   5   5       12.34       17.71      1.85 o
  12   5   5        0.53       -0.91      1.61 o
  -9   6   5        0.01        2.47      1.93 o
  -8   6   5        0.10       -1.56      1.99 o
  -7   6   5        0.52        0.74      1.70 o
  -6   6   5        0.57       -0.64      1.61 o
  -5   6   5        3.98        6.46      1.78 o
  -4   6   5       35.10       34.79      2.36 o
  -3   6   5       21.99       22.77      3.36 o
  -2   6   5       21.78       19.44      1.80 o
  -1   6   5       18.62       17.83      2.02 o
   0   6   5        1.63        1.63      2.60 o
   1   6   5       33.86       35.62      4.18 o
   2   6   5       42.18       31.31      3.93 o
   3   6   5       27.05       30.22      4.12 o
   4   6   5       12.17       14.54      3.39 o
   5   6   5        0.06       -0.38      2.88 o
   6   6   5        0.35       -2.82      2.82 o
   7   6   5        0.10        2.44      3.12 o
   8   6   5        0.00       -1.68      3.20 o
   9   6   5        0.00       -2.20      3.28 o
  -3   7   5        0.66       -2.14      2.14 o
  -2   7   5        1.47        0.38      2.93 o
  -1   7   5        5.65        2.85      3.04 o
   0   7   5       14.38       21.19      3.80 o
   1   7   5        7.75        3.50      3.36 o
   2   7   5        2.11       -0.14      3.34 o
   3   7   5        0.01       -2.39      2.90 o
 -18   0   6        0.15       -0.78      2.15 o
 -17   0   6        1.44        2.67      5.82 o
 -16   0   6        7.62       12.71      2.23 o
 -15   0   6       11.43        7.93      2.17 o
 -14   0   6        0.58       -1.23      1.95 o
 -13   0   6        1.30        1.37      1.66 o
 -12   0   6      128.25      121.26      7.14 o
 -11   0   6      246.72      245.31      6.54 o
 -10   0   6      170.18      178.81     11.39 o
  -9   0   6       91.01       86.03      5.68 o
  -8   0   6        9.68        5.57      1.38 o
  -7   0   6      552.29      570.60     12.27 o
  -6   0   6      459.81      453.52      9.86 o
  -5   0   6       42.56       40.71      1.82 o
  -4   0   6       10.87       12.14      0.99 o
  -3   0   6       39.54       35.59      1.56 o
  -2   0   6      486.88      507.56     10.61 o
  -1   0   6     3190.65     3423.30     67.52 o
   0   0   6     2687.59     2953.64     58.35 o
   1   0   6       11.03        6.72      1.03 o
   2   0   6      495.55      500.19     12.10 o
   3   0   6      155.46      163.31      4.07 o
   4   0   6      115.85      126.70      3.44 o
   5   0   6        0.04        0.07      0.88 o
   6   0   6        0.06       -0.51      0.95 o
   7   0   6       28.19       23.96      1.64 o
   8   0   6        3.86        5.89      1.31 o
   9   0   6     1302.02     1184.68     24.52 o
  10   0   6        2.90        2.54      1.42 o
  11   0   6       55.66       53.50      2.92 o
  12   0   6       20.98       18.24      3.62 o
  13   0   6        0.10       -1.26      2.86 o
  14   0   6        3.18       -0.31      1.65 o
  15   0   6        5.21        2.45      1.96 o
  16   0   6        1.24       -1.92      1.95 o
  17   0   6        4.55        6.21      3.39 o
 -17   1   6        3.36        3.77      1.61 o
 -16   1   6       14.05       14.83      2.17 o
 -15   1   6        7.38        3.23      1.50 o
 -14   1   6       16.06       16.97      1.65 o
 -13   1   6       13.84       16.87      1.44 o
 -12   1   6       11.22       12.27      1.32 o
 -11   1   6       11.23       14.51      1.48 o
 -10   1   6        3.52        3.87      1.04 o
  -9   1   6       54.51       49.51      1.78 o
  -8   1   6      518.03      509.79      7.95 o
  -7   1   6      179.50      201.54      3.63 o
  -6   1   6      237.61      235.92      4.02 o
  -5   1   6      437.42      440.82      6.75 o
  -4   1   6      245.28      246.98      4.02 o
  -3   1   6       30.62       35.28      1.13 o
  -2   1   6       39.79       43.78      1.05 o
  -1   1   6       16.32       14.49      1.06 o
   0   1   6      362.56      389.15      5.87 o
   1   1   6       68.43       65.74      1.48 o
   2   1   6       86.82       80.48      1.71 o
   3   1   6      867.08      923.72     13.34 o
   4   1   6      302.98      322.49      5.53 o
   5   1   6      153.59      148.68      2.77 o
   6   1   6      120.74      125.18      2.52 o
   7   1   6        1.10        1.32      0.76 o
   8   1   6       74.57       80.27      2.62 o
   9   1   6        1.64        1.04      0.91 o
  10   1   6       14.23       12.26      1.22 o
  11   1   6       21.08       19.40      1.41 o
  12   1   6       92.56       97.34      2.77 o
  13   1   6       31.78       34.14      1.84 o
  14   1   6        9.82       10.32      1.67 o
  15   1   6       15.40       14.95      3.08 o
  16   1   6        7.41        8.09      1.94 o
  17   1   6        2.77        2.16      1.82 o
 -17   2   6        5.99        6.56      1.76 o
 -16   2   6        0.26        0.59      1.40 o
 -15   2   6        4.78        3.42      1.60 o
 -14   2   6        9.13        8.04      1.41 o
 -13   2   6        9.45        8.26      1.33 o
 -12   2   6        7.35        4.67      1.59 o
 -11   2   6       26.67       29.50      1.70 o
 -10   2   6        2.88        2.68      1.04 o
  -9   2   6       58.46       68.13      2.14 o
  -8   2   6       61.30       59.89      1.88 o
  -7   2   6       14.86       16.25      1.04 o
  -6   2   6        0.17       -0.10      0.68 o
  -5   2   6       32.96       38.54      1.41 o
  -4   2   6      142.70      152.11      2.85 o
  -3   2   6      199.39      243.97      3.53 o
  -2   2   6       96.49       90.25      1.85 o
  -1   2   6       17.69       20.20      1.08 o
   0   2   6        0.00       -0.26      0.39 o
   1   2   6       17.19       15.53      1.50 o
   2   2   6      105.76      109.37      3.59 o
   3   2   6       71.53       82.85      1.70 o
   4   2   6       33.77       42.36      1.43 o
   5   2   6        3.78        7.31      0.59 o
   6   2   6      105.02      106.60      2.27 o
   7   2   6       82.67       88.27      1.84 o
   8   2   6       31.44       34.86      1.24 o
   9   2   6        7.81        9.04      1.06 o
  10   2   6        3.61        3.42      1.27 o
  11   2   6       13.91        9.87      1.80 o
  12   2   6       32.38       32.85      3.27 o
  13   2   6        3.12        3.04      1.54 o
  14   2   6        9.69       11.04      1.89 o
  15   2   6        0.28       -1.65      1.65 o
  16   2   6        7.29        6.12      1.92 o
  17   2   6       10.42       11.56      2.20 o
 -16   3   6        1.80       -0.35      2.20 o
 -15   3   6       17.08       14.55      2.41 o
 -14   3   6        7.54        7.99      1.51 o
 -13   3   6        0.05       -0.24      1.31 o
 -12   3   6        1.63        0.72      1.15 o
 -11   3   6        0.53       -0.29      0.97 o
 -10   3   6       63.66       55.18      2.10 o
  -9   3   6      125.22      126.53      2.95 o
  -8   3   6        0.07       -0.38      1.01 o
  -7   3   6        0.61       -0.85      0.85 o
  -6   3   6        0.00       -0.56      0.77 o
  -5   3   6        1.39        0.02      0.73 o
  -4   3   6       46.71       51.20      1.33 o
  -3   3   6       55.16       54.20      1.53 o
  -2   3   6       66.21       69.84      1.80 o
  -1   3   6       50.51       45.48      1.20 o
   0   3   6      297.25      275.58      9.21 o
   1   3   6        0.24       -0.70      1.34 o
   2   3   6       37.96       47.98      2.62 o
   3   3   6        0.51       -1.09      1.46 o
   4   3   6        0.00       -1.30      1.55 o
   5   3   6        0.03        0.24      0.95 o
   6   3   6        0.08        0.33      0.63 o
   7   3   6       74.47       67.99      1.85 o
   8   3   6       34.53       40.93      2.47 o
   9   3   6       10.12       12.76      1.89 o
  10   3   6        0.24        0.26      1.23 o
  11   3   6        9.24       10.04      1.62 o
  12   3   6        0.12       -1.36      1.36 o
  13   3   6        2.73        1.71      1.59 o
  14   3   6        8.38        5.99      2.03 o
  15   3   6        5.02        7.93      1.93 o
  16   3   6        1.19        1.52      1.89 o
 -14   4   6        2.05        4.07      2.93 o
 -13   4   6       24.29       23.99      2.60 o
 -12   4   6        8.86        8.60      2.04 o
 -11   4   6        7.28        5.84      1.84 o
 -10   4   6        0.49        1.64      1.29 o
  -9   4   6        4.63        4.31      1.29 o
  -8   4   6       22.46       24.04      1.66 o
  -7   4   6        2.56        2.21      1.15 o
  -6   4   6       77.44       69.48      2.44 o
  -5   4   6        0.35       -1.05      1.05 o
  -4   4   6        0.80       -1.04      1.04 o
  -3   4   6        1.53        2.19      0.80 o
  -2   4   6        1.06        1.19      0.86 o
  -1   4   6       10.86       10.03      0.69 o
   0   4   6       30.97       32.29      3.36 o
   1   4   6       17.25       22.17      2.58 o
   2   4   6       45.60       45.10      4.11 o
   3   4   6       18.27       20.68      2.29 o
   4   4   6        0.00       -1.76      1.76 o
   5   4   6       14.98       13.55      2.20 o
   6   4   6        8.66        2.73      2.71 o
   7   4   6        4.96        4.77      1.02 o
   8   4   6        2.58        2.46      1.14 o
   9   4   6       25.94       35.18      1.95 o
  10   4   6       51.56       59.97      2.64 o
  11   4   6       20.01       25.02      2.01 o
  12   4   6        4.10        3.78      1.64 o
  13   4   6        0.17       -0.61      1.57 o
  14   4   6        0.94       -1.22      1.69 o
 -12   5   6        2.21        0.57      2.03 o
 -11   5   6        1.23        1.29      1.84 o
 -10   5   6        7.57        6.91      2.12 o
  -9   5   6       19.39       22.58      2.25 o
  -8   5   6        1.84        4.89      1.64 o
  -7   5   6        5.22        3.52      1.61 o
  -6   5   6        0.00       -1.02      1.38 o
  -5   5   6       20.23       19.76      1.84 o
  -4   5   6       33.66       35.14      2.10 o
  -3   5   6       19.05       22.74      2.00 o
  -2   5   6        2.93        2.04      1.07 o
  -1   5   6        7.69       10.56      2.20 o
   0   5   6        2.38        2.26      1.83 o
   1   5   6       51.46       45.64      2.92 o
   2   5   6       17.15       17.64      2.32 o
   3   5   6       11.78        7.95      2.54 o
   4   5   6        5.48        2.03      2.02 o
   5   5   6        7.81       11.16      3.24 o
   6   5   6        6.42        2.15      2.20 o
   7   5   6        7.81        6.77      2.39 o
   8   5   6        0.72        0.87      2.26 o
   9   5   6        0.20       -0.93      1.16 o
  10   5   6        1.93        1.83      1.95 o
  11   5   6        3.82       11.35      2.60 o
  12   5   6        7.85       11.54      2.59 o
  -9   6   6        7.32       12.34      3.40 o
  -8   6   6        6.98        5.97      2.00 o
  -7   6   6        2.19        1.21      1.74 o
  -6   6   6        2.60        4.71      1.82 o
  -5   6   6        6.70        8.00      1.82 o
  -4   6   6        3.56        4.41      1.71 o
  -3   6   6        5.38       10.61      2.13 o
  -2   6   6       20.62       18.60      1.57 o
  -1   6   6       13.13        9.71      3.17 o
   0   6   6       16.21       10.80      3.36 o
   1   6   6        8.33       11.18      3.26 o
   2   6   6        0.09       -2.79      2.79 o
   3   6   6        6.09        5.75      3.15 o
   4   6   6       10.18        5.56      3.53 o
   5   6   6        0.59       -0.92      3.01 o
   6   6   6        0.76       -1.38      3.07 o
   7   6   6        0.30       -3.01      3.01 o
   8   6   6        0.12        2.55      3.44 o
   9   6   6        0.73       -0.65      3.44 o
  -1   7   6        0.18       -2.96      3.07 o
   0   7   6        2.67        6.73      3.39 o
   1   7   6        0.19        5.24      3.36 o
 -17   1   7        0.02       -1.20      1.51 o
 -16   1   7        1.82        3.48      1.50 o
 -15   1   7        0.10        0.03      1.29 o
 -14   1   7        0.00        0.42      1.20 o
 -13   1   7        0.43        0.25      1.16 o
 -12   1   7       16.46       16.69      1.43 o
 -11   1   7       11.27        9.75      1.21 o
 -10   1   7       20.82       20.00      1.38 o
  -9   1   7        0.14       -0.76      0.91 o
  -8   1   7       48.45       55.16      1.83 o
  -7   1   7       46.44       49.55      1.74 o
  -6   1   7       20.93       19.63      1.03 o
  -5   1   7       12.77       15.55      1.06 o
  -4   1   7        1.67        0.87      0.60 o
  -3   1   7        1.84        0.01      0.56 o
  -2   1   7        0.08       -0.34      0.49 o
  -1   1   7      351.00      344.27      4.75 o
   0   1   7       14.08        4.78      0.58 o
   1   1   7     2134.90     2167.72     30.50 o
   2   1   7      639.55      653.73      9.64 o
   3   1   7        2.74        1.62      0.56 o
   4   1   7      670.05      699.12      9.21 o
   5   1   7      267.20      275.79      4.06 o
   6   1   7      159.48      151.44      2.95 o
   7   1   7       53.30       52.45      1.72 o
   8   1   7       32.26       34.60      1.85 o
   9   1   7       30.64       33.09      1.81 o
  10   1   7       35.48       40.57      1.73 o
  11   1   7      156.34      153.65      3.46 o
  12   1   7        0.81        1.69      1.23 o
  13   1   7        3.39        3.02      1.52 o
  14   1   7        0.65       -1.44      1.44 o
  15   1   7        7.10        7.36      1.80 o
  16   1   7       10.44       13.28      2.02 o
  17   1   7        4.57        5.92      2.60 o
 -17   2   7        2.41        7.01      1.83 o
 -16   2   7        0.38        0.25      1.45 o
 -15   2   7        4.11        5.29      1.52 o
 -14   2   7        6.63        9.32      1.40 o
 -13   2   7        4.57        6.46      1.50 o
 -12   2   7       19.82       21.47      1.57 o
 -11   2   7       22.52       20.32      1.61 o
 -10   2   7        2.93        2.61      1.32 o
  -9   2   7      342.39      330.01      6.05 o
  -8   2   7       28.42       22.89      1.27 o
  -7   2   7       10.82       13.16      1.21 o
  -6   2   7        9.62       10.11      0.95 o
  -5   2   7       66.29       61.98      1.69 o
  -4   2   7      269.90      277.71      4.57 o
  -3   2   7       60.56       76.69      1.55 o
  -2   2   7     2326.62     2359.17     33.18 o
  -1   2   7       74.09       63.62      3.91 o
   0   2   7      204.20      212.03      3.51 o
   1   2   7      475.81      496.60      7.43 o
   2   2   7      322.43      357.00      5.52 o
   3   2   7      109.25      133.63      2.44 o
   4   2   7       84.21       77.67      1.75 o
   5   2   7      130.46      134.29      2.28 o
   6   2   7       62.27       62.16      1.76 o
   7   2   7       21.10       17.48      1.10 o
   8   2   7        0.07        1.09      0.89 o
   9   2   7       43.54       42.94      2.09 o
  10   2   7       67.39       64.68      3.32 o
  11   2   7       32.75       32.10      2.03 o
  12   2   7       37.81       44.98      2.39 o
  13   2   7       15.58       17.97      1.88 o
  14   2   7       10.56       12.92      1.90 o
  15   2   7        0.08       -1.66      1.66 o
  16   2   7        1.31       -1.47      1.73 o
 -16   3   7        6.08        5.72      2.51 o
 -15   3   7        0.95        1.92      2.49 o
 -14   3   7        1.10        0.51      1.90 o
 -13   3   7        7.97        5.61      1.56 o
 -12   3   7        8.88       11.28      1.66 o
 -11   3   7       16.51       19.02      1.91 o
 -10   3   7       17.47       19.04      1.38 o
  -9   3   7       27.30       34.30      1.61 o
  -8   3   7       66.18       64.77      3.01 o
  -7   3   7      227.47      221.46      4.13 o
  -6   3   7       36.67       37.40      1.52 o
  -5   3   7        2.19        2.57      0.71 o
  -4   3   7      141.16      146.47      3.94 o
  -3   3   7       83.46       83.01      1.67 o
  -2   3   7      148.63      144.28      2.92 o
  -1   3   7      378.61      407.84      6.29 o
   0   3   7        3.71        1.23      1.53 o
   1   3   7      318.77      291.91      7.42 o
   2   3   7      126.39      135.92      4.58 o
   3   3   7       20.89       17.13      2.03 o
   4   3   7        0.00       -1.37      1.57 o
   5   3   7       17.12       15.52      2.08 o
   6   3   7       55.78       63.54      2.09 o
   7   3   7      180.81      179.90      3.43 o
   8   3   7      177.93      177.15      5.01 o
   9   3   7       91.32       98.28      3.98 o
  10   3   7        9.54        8.03      1.47 o
  11   3   7        5.83        9.15      1.60 o
  12   3   7       43.33       40.21      2.30 o
  13   3   7       34.83       36.25      2.35 o
  14   3   7       11.24        7.89      2.07 o
  15   3   7        2.85       -1.72      1.72 o
 -14   4   7        0.00       -0.81      2.09 o
 -13   4   7       14.06       15.86      4.07 o
 -12   4   7        8.10       12.63      2.16 o
 -11   4   7        9.88       12.67      1.66 o
 -10   4   7        7.13        7.15      1.45 o
  -9   4   7        2.94        0.80      1.27 o
  -8   4   7        4.40        7.02      1.62 o
  -7   4   7       25.92       25.61      2.46 o
  -6   4   7       93.37       91.16      2.83 o
  -5   4   7       76.91       79.74      2.61 o
  -4   4   7       99.29       90.15      2.69 o
  -3   4   7       53.02       48.27      1.53 o
  -2   4   7        8.72        9.92      1.25 o
  -1   4   7        0.80       -0.36      1.67 o
   0   4   7        0.18       -1.03      1.65 o
   1   4   7       13.03       10.68      2.08 o
   2   4   7      120.47      128.51      4.64 o
   3   4   7       97.48       92.97      6.16 o
   4   4   7      187.91      186.18      6.00 o
   5   4   7      171.99      163.64      5.59 o
   6   4   7       79.97       77.35      6.28 o
   7   4   7        0.80       -1.82      1.82 o
   8   4   7       34.02       31.63      1.81 o
   9   4   7       37.77       41.48      2.55 o
  10   4   7       20.97       27.54      2.58 o
  11   4   7       24.39       23.22      1.93 o
  12   4   7        9.32       12.30      1.81 o
  13   4   7        0.61       -0.17      1.64 o
  14   4   7        0.07       -2.50      2.50 o
 -12   5   7        0.81       -0.66      2.81 o
 -11   5   7        6.34        7.49      2.03 o
 -10   5   7       16.41       13.18      2.19 o
  -9   5   7       44.87       42.19      2.76 o
  -8   5   7        3.85        1.93      1.66 o
  -7   5   7        1.65        1.42      1.59 o
  -6   5   7        2.25        3.00      1.49 o
  -5   5   7        0.01        0.09      1.36 o
  -4   5   7        0.04        0.41      1.14 o
  -3   5   7        1.29        1.26      1.10 o
  -2   5   7        6.26        7.48      1.94 o
  -1   5   7       76.82       72.56      3.69 o
   0   5   7      245.06      232.70      6.81 o
   1   5   7       56.14       58.91      4.95 o
   2   5   7       21.47       17.10      2.38 o
   3   5   7        0.02       -3.09      3.09 o
   4   5   7        0.00       -1.87      1.87 o
   5   5   7       51.75       62.41      3.72 o
   6   5   7       48.54       42.17      3.35 o
   7   5   7       12.17        9.43      2.60 o
   8   5   7       18.26       19.79      2.93 o
   9   5   7        8.46       10.09      5.15 o
  10   5   7        5.55        6.20      4.65 o
  11   5   7        5.93        6.97      2.74 o
  12   5   7        0.46        2.23      1.74 o
  -8   6   7        0.60       -0.91      2.12 o
  -7   6   7        0.06        0.83      1.77 o
  -6   6   7        1.64       -1.52      1.67 o
  -5   6   7       18.31       16.64      2.27 o
  -4   6   7       33.54       33.97      2.33 o
  -3   6   7       27.89       34.59      2.25 o
  -2   6   7        0.23       -0.98      2.69 o
  -1   6   7        4.03        1.03      2.82 o
   0   6   7        0.00        3.23      3.20 o
   1   6   7        6.76        3.01      3.17 o
   2   6   7       25.14       26.29      4.26 o
   3   6   7       28.63       28.73      4.20 o
   4   6   7       18.57       17.88      3.91 o
   5   6   7        5.73        1.46      3.23 o
   6   6   7        0.18       -3.09      3.09 o
   7   6   7        0.00        2.98      3.58 o
   8   6   7        0.20        0.22      3.63 o
 -17   0   8        5.89        9.72      2.53 o
 -16   0   8        5.37        5.40      2.22 o
 -15   0   8        3.56        4.31      2.01 o
 -14   0   8        0.04        0.27      2.26 o
 -13   0   8        1.78        3.79      1.70 o
 -12   0   8       51.98       63.27      6.09 o
 -11   0   8      184.64      170.46      5.15 o
 -10   0   8      298.15      298.75     10.70 o
  -9   0   8      257.19      272.26      6.90 o
  -8   0   8       38.27       33.36      2.86 o
  -7   0   8        0.05        0.98      1.11 o
  -6   0   8       21.35       21.43      1.62 o
  -5   0   8      125.94      126.17      5.79 o
  -4   0   8      941.11      989.03     20.30 o
  -3   0   8     1064.63     1129.62     23.00 o
  -2   0   8      507.70      522.27     11.14 o
  -1   0   8        0.31       -0.87      0.87 o
   0   0   8      328.24      357.82      7.95 o
   1   0   8      165.55      118.76      4.63 o
   2   0   8     1307.58     1194.67     24.29 o
   3   0   8     1782.58     1843.66     37.01 o
   4   0   8      636.76      666.76     14.14 o
   5   0   8       31.23       39.85      2.21 o
   6   0   8      103.90      110.39      3.51 o
   7   0   8      172.73      167.53      4.71 o
   8   0   8       93.49       88.71      3.34 o
   9   0   8      342.71      316.43      7.81 o
  10   0   8       41.12       39.68      2.47 o
  11   0   8        5.97        2.19      1.42 o
  12   0   8        3.59        3.93      1.72 o
  13   0   8        3.70        1.19      1.80 o
  14   0   8        1.09       -0.33      1.84 o
  15   0   8        0.31       -2.63      2.63 o
  16   0   8        0.13        0.65      2.90 o
  17   0   8        0.31       -1.33      3.12 o
 -17   1   8        3.89        5.18      1.69 o
 -16   1   8       21.98       30.77      3.63 o
 -15   1   8       21.49       21.88      1.82 o
 -14   1   8       29.01       28.13      2.06 o
 -13   1   8       21.84       24.02      1.67 o
 -12   1   8       46.90       50.21      2.34 o
 -11   1   8        8.96        7.82      1.94 o
 -10   1   8       15.09       13.20      1.24 o
  -9   1   8       12.44       12.09      1.19 o
  -8   1   8      123.02      134.83      2.95 o
  -7   1   8      981.88      948.32     16.21 o
  -6   1   8      390.60      397.29      6.33 o
  -5   1   8      117.95      119.92      2.48 o
  -4   1   8        2.64        2.59      0.70 o
  -3   1   8       20.02       26.56      1.11 o
  -2   1   8       33.77       37.92      1.25 o
  -1   1   8      196.20      197.41      3.03 o
   0   1   8      330.64      324.88      5.04 o
   1   1   8      184.39      197.27      3.04 o
   2   1   8      172.45      172.02      3.08 o
   3   1   8        0.54        0.73      0.57 o
   4   1   8      265.39      246.11      4.72 o
   5   1   8        0.52       -0.62      0.62 o
   6   1   8       66.84       72.24      2.02 o
   7   1   8       80.77       81.28      2.20 o
   8   1   8       24.70       25.72      1.37 o
   9   1   8       13.14       12.74      1.18 o
  10   1   8        7.00        7.50      1.20 o
  11   1   8        6.95        7.76      1.63 o
  12   1   8       22.17       20.07      1.85 o
  13   1   8       22.80       19.48      1.92 o
  14   1   8       26.23       26.86      2.22 o
  15   1   8        7.32        9.06      1.86 o
  16   1   8        4.66        5.80      1.96 o
 -16   2   8        5.51        4.90      1.64 o
 -15   2   8        1.79       -0.35      1.48 o
 -14   2   8        0.49       -0.94      1.30 o
 -13   2   8       16.54       16.55      1.90 o
 -12   2   8       84.28       90.59      3.38 o
 -11   2   8      111.93      108.24      2.84 o
 -10   2   8       46.36       43.27      1.79 o
  -9   2   8        0.35        1.10      1.04 o
  -8   2   8        0.81        1.77      0.99 o
  -7   2   8        3.12        2.68      0.90 o
  -6   2   8        0.13       -0.41      0.76 o
  -5   2   8        6.26        9.31      0.88 o
  -4   2   8        0.04       -0.65      0.65 o
  -3   2   8       26.25       22.54      0.89 o
  -2   2   8      484.73      508.79      9.03 o
  -1   2   8      104.53      118.84      5.67 o
   0   2   8       96.19       86.84      1.85 o
   1   2   8       47.96       55.82      1.76 o
   2   2   8        0.85        1.12      0.54 o
   3   2   8       31.26       33.50      2.38 o
   4   2   8       48.52       56.69      1.54 o
   5   2   8       32.40       40.51      1.69 o
   6   2   8       24.61       31.32      1.40 o
   7   2   8       46.75       39.32      1.90 o
   8   2   8       40.48       40.27      2.60 o
   9   2   8        0.01       -0.32      1.18 o
  10   2   8       44.67       45.33      2.32 o
  11   2   8      121.12      119.47      3.67 o
  12   2   8       87.27       87.44      3.22 o
  13   2   8        4.76        4.92      1.71 o
  14   2   8        1.00        1.44      1.55 o
  15   2   8       13.46       16.22      2.08 o
  16   2   8       13.25       15.60      2.25 o
 -15   3   8        9.80        7.06      1.95 o
 -14   3   8        7.69        6.57      1.75 o
 -13   3   8        2.15        2.02      1.52 o
 -12   3   8        6.38       10.27      1.59 o
 -11   3   8       19.45       24.80      1.88 o
 -10   3   8       33.73       43.52      2.24 o
  -9   3   8       39.75       36.16      1.93 o
  -8   3   8       59.47       53.41      2.04 o
  -7   3   8       30.70       29.95      1.46 o
  -6   3   8        4.22        0.21      1.17 o
  -5   3   8        9.82       12.52      1.02 o
  -4   3   8        0.22       -0.17      0.57 o
  -3   3   8       15.14       17.09      0.82 o
  -2   3   8       58.39       56.72      1.54 o
  -1   3   8       55.60       56.00      1.45 o
   0   3   8      236.10      220.31      6.22 o
   1   3   8       80.36       82.74      3.61 o
   2   3   8        1.60       -0.07      1.74 o
   3   3   8       25.81       28.98      6.06 o
   4   3   8       35.77       43.18      2.82 o
   5   3   8        4.17        1.00      1.81 o
   6   3   8        0.97        1.72      0.67 o
   7   3   8       30.34       35.79      2.02 o
   8   3   8       88.82       87.16      2.89 o
   9   3   8        6.19        6.84      1.39 o
  10   3   8        4.20        5.70      1.47 o
  11   3   8        4.88        5.06      2.03 o
  12   3   8        0.06       -0.26      1.55 o
  13   3   8        1.96        1.01      1.70 o
  14   3   8        1.99        2.13      1.73 o
  15   3   8        6.90        8.64      2.01 o
 -14   4   8        2.05       -0.54      2.02 o
 -13   4   8       14.38       15.32      2.42 o
 -12   4   8        0.01       -1.76      1.76 o
 -11   4   8        7.65        6.77      1.97 o
 -10   4   8        6.60        5.20      1.52 o
  -9   4   8        0.20       -1.23      1.23 o
  -8   4   8       13.32       15.53      1.59 o
  -7   4   8       14.13        9.72      1.42 o
  -6   4   8        0.12        1.27      1.08 o
  -5   4   8       56.58       45.55      2.05 o
  -4   4   8       36.62       32.62      2.30 o
  -3   4   8       16.56       13.99      1.27 o
  -2   4   8        5.36        5.31      0.71 o
  -1   4   8       69.60       70.36      3.70 o
   0   4   8       59.87       53.11      3.06 o
   1   4   8       70.58       76.66      3.88 o
   2   4   8      202.62      226.31      6.74 o
   3   4   8        7.26        4.22      2.15 o
   4   4   8       23.55       18.19      2.48 o
   5   4   8       13.48        4.94      2.31 o
   6   4   8        3.28       -0.57      2.15 o
   7   4   8        3.24       -0.99      2.12 o
   8   4   8       19.87       21.61      2.77 o
   9   4   8        2.50        8.47      1.78 o
  10   4   8        2.02        2.13      1.43 o
  11   4   8        1.84        4.16      1.58 o
  12   4   8        0.20       -0.51      3.47 o
  13   4   8        0.05       -1.63      1.70 o
 -11   5   8        0.79       -0.66      1.97 o
 -10   5   8        1.54        0.43      1.83 o
  -9   5   8        6.79        7.26      1.96 o
  -8   5   8        0.21        2.10      1.60 o
  -7   5   8        5.59        6.82      2.88 o
  -6   5   8        0.61        0.43      1.51 o
  -5   5   8        6.66        7.06      1.77 o
  -4   5   8       13.29       13.65      1.43 o
  -3   5   8        4.22        6.33      1.20 o
  -2   5   8        1.18        1.89      1.92 o
  -1   5   8        4.49        9.66      2.20 o
   0   5   8        1.71        3.73      2.45 o
   1   5   8       52.90       56.58      7.03 o
   2   5   8       25.95       23.70      2.76 o
   3   5   8        0.21       -2.02      2.02 o
   4   5   8        2.04        1.48      2.23 o
   5   5   8        8.17        8.53      2.36 o
   6   5   8        0.81       -0.85      2.12 o
   7   5   8        0.08       -1.86      2.22 o
   8   5   8        2.34        0.28      2.43 o
   9   5   8        0.05       -2.62      2.62 o
  10   5   8        8.30       13.00      3.09 o
  11   5   8        2.39        0.39      2.76 o
  -8   6   8        8.91        7.60      2.50 o
  -7   6   8        6.72        5.23      1.89 o
  -6   6   8        0.99        2.05      1.76 o
  -5   6   8        0.55        2.38      3.24 o
  -4   6   8       10.79       11.87      1.75 o
  -3   6   8       23.88       22.24      3.96 o
  -2   6   8       34.79       37.71      4.39 o
  -1   6   8        0.91       -2.69      2.69 o
   0   6   8        8.30        3.17      3.09 o
   1   6   8        2.28       -2.93      2.93 o
   2   6   8        0.78        4.99      3.50 o
   3   6   8        5.24        4.42      3.58 o
   4   6   8        2.36        4.99      3.50 o
   5   6   8        0.09       -3.07      3.26 o
   6   6   8        2.46       -2.22      3.36 o
   7   6   8       15.30       16.95      4.37 o
 -16   1   9        0.52        1.00      1.63 o
 -15   1   9        0.02       -1.14      1.33 o
 -14   1   9        0.06       -1.25      1.25 o
 -13   1   9        0.03        1.39      1.22 o
 -12   1   9        5.15        2.91      1.26 o
 -11   1   9        6.38        5.41      1.23 o
 -10   1   9        6.04        5.63      1.12 o
  -9   1   9        2.40        2.05      1.05 o
  -8   1   9        7.43        7.72      1.77 o
  -7   1   9      182.07      180.60      3.53 o
  -6   1   9       27.89       30.44      1.37 o
  -5   1   9       97.23      104.92      2.36 o
  -4   1   9       44.16       56.09      1.86 o
  -3   1   9       64.30       74.72      1.83 o
  -2   1   9      363.07      371.96      5.90 o
  -1   1   9      867.20      964.54     14.03 o
   0   1   9       90.12      144.21      3.41 o
   1   1   9        2.72        7.15      0.84 o
   2   1   9       25.86       27.89      2.01 o
   3   1   9       14.87       29.13      1.11 o
   4   1   9      500.87      526.11      7.23 o
   5   1   9        1.75        2.34      0.94 o
   6   1   9        3.14        2.18      0.92 o
   7   1   9        5.80       12.01      1.14 o
   8   1   9       11.19       12.97      1.20 o
   9   1   9       16.89       22.63      1.46 o
  10   1   9        0.42       -0.14      1.25 o
  11   1   9       23.19       17.68      1.70 o
  12   1   9       22.92       22.53      1.97 o
  13   1   9        1.62        2.49      1.63 o
  14   1   9        2.36       -0.56      1.64 o
  15   1   9        5.84        5.24      1.87 o
  16   1   9        3.46        6.99      2.33 o
 -16   2   9       10.69       14.31      1.88 o
 -15   2   9        0.32       -0.35      1.42 o
 -14   2   9        0.94        0.86      1.45 o
 -13   2   9        0.94        0.41      1.45 o
 -12   2   9        1.36        2.24      1.67 o
 -11   2   9        2.54        0.97      1.86 o
 -10   2   9      164.91      177.65      3.79 o
  -9   2   9       60.90       69.82      2.45 o
  -8   2   9       54.49       54.69      1.99 o
  -7   2   9        8.24       10.84      1.12 o
  -6   2   9       63.76       64.81      2.18 o
  -5   2   9      361.08      342.67      5.66 o
  -4   2   9      292.87      290.18      4.89 o
  -3   2   9       51.06       49.30      1.58 o
  -2   2   9       53.20       66.68      1.71 o
  -1   2   9      100.88      100.73      3.14 o
   0   2   9      254.66      262.66      3.84 o
   1   2   9      325.05      345.50      5.52 o
   2   2   9      191.05      225.03      3.91 o
   3   2   9      160.18      164.11      3.28 o
   4   2   9       70.78       62.71      1.70 o
   5   2   9        3.77        4.25      0.71 o
   6   2   9       11.82        7.15      1.10 o
   7   2   9        4.56        6.69      1.31 o
   8   2   9        0.11        3.95      1.33 o
   9   2   9        0.00        0.66      1.18 o
  10   2   9        4.65        5.52      1.41 o
  11   2   9       16.52       23.85      1.91 o
  12   2   9       19.61       23.78      2.09 o
  13   2   9        6.93        6.26      1.76 o
  14   2   9        1.14       -1.54      1.54 o
  15   2   9        0.14       -0.68      1.62 o
 -15   3   9        0.41       -2.02      2.02 o
 -14   3   9        4.33        6.78      1.80 o
 -13   3   9       16.84       16.84      1.87 o
 -12   3   9        1.49        0.20      1.91 o
 -11   3   9       22.55       22.65      2.35 o
 -10   3   9       29.58       35.09      2.01 o
  -9   3   9      156.46      150.60      3.97 o
  -8   3   9       58.94       54.18      3.10 o
  -7   3   9      130.35      125.16      3.38 o
  -6   3   9        4.85        8.08      1.35 o
  -5   3   9        0.65        0.65      1.59 o
  -4   3   9        6.57        6.20      1.17 o
  -3   3   9       99.51      103.54      2.58 o
  -2   3   9       82.66       90.55      2.41 o
  -1   3   9      251.64      235.65      4.01 o
   0   3   9      113.83      110.02      9.62 o
   1   3   9       13.88       16.40      2.17 o
   2   3   9       41.78       37.10      3.83 o
   3   3   9       23.81       21.74      2.40 o
   4   3   9       16.15       20.62      2.41 o
   5   3   9       31.23       32.51      2.77 o
   6   3   9      104.13      102.66      2.24 o
   7   3   9      128.70      130.65      3.53 o
   8   3   9      122.71      125.61      3.52 o
   9   3   9        4.67        8.61      1.46 o
  10   3   9       43.02       45.50      4.97 o
  11   3   9       18.93       15.61      1.84 o
  12   3   9        6.05        7.00      1.71 o
  13   3   9        0.05       -0.32      1.64 o
  14   3   9        4.39       -0.55      1.74 o
 -13   4   9        7.25        9.90      2.39 o
 -12   4   9       10.97       15.67      1.90 o
 -11   4   9        6.96       10.74      1.72 o
 -10   4   9       14.35       15.16      1.72 o
  -9   4   9       15.68       16.36      2.27 o
  -8   4   9        4.88        3.96      1.40 o
  -7   4   9       12.48       13.54      1.70 o
  -6   4   9      132.40      125.06      3.77 o
  -5   4   9       84.24       79.93      2.69 o
  -4   4   9       90.22       77.19      2.54 o
  -3   4   9       30.45       30.06      1.66 o
  -2   4   9        7.71        8.53      1.01 o
  -1   4   9        0.31       -0.77      2.36 o
   0   4   9        3.05        3.05      1.88 o
   1   4   9        3.07        9.66      2.94 o
   2   4   9       85.22       88.30      6.17 o
   3   4   9      293.58      285.13      8.07 o
   4   4   9      128.07      115.43      5.75 o
   5   4   9       13.19       13.20      2.46 o
   6   4   9        3.79        3.82      2.14 o
   7   4   9       28.45       25.20      3.05 o
   8   4   9       27.98       23.89      6.24 o
   9   4   9       15.91       20.70      2.39 o
  10   4   9        2.55        4.16      1.58 o
  11   4   9        2.14        4.88      1.97 o
  12   4   9        0.71       -0.78      1.65 o
  13   4   9        0.00       -0.75      1.95 o
 -11   5   9        0.28        0.31      4.48 o
 -10   5   9       12.88       15.66      2.30 o
  -9   5   9       11.09       13.75      2.54 o
  -8   5   9        6.30       10.88      3.42 o
  -7   5   9        0.00       -0.21      1.55 o
  -6   5   9       22.58       22.08      1.75 o
  -5   5   9       27.01       27.30      1.80 o
  -4   5   9       11.15       10.63      1.36 o
  -3   5   9        1.75       -1.90      1.90 o
  -2   5   9       66.83       73.58      4.57 o
  -1   5   9      131.21      108.85      4.59 o
   0   5   9      219.05      239.62      7.28 o
   1   5   9       25.94       27.09      2.99 o
   2   5   9       10.21       11.16      2.88 o
   3   5   9       43.39       41.47      3.89 o
   4   5   9        4.56       -1.28      2.12 o
   5   5   9        8.82       12.98      4.84 o
   6   5   9        7.46        9.27      2.64 o
   7   5   9        2.71        2.16      2.46 o
   8   5   9        0.27       -1.78      2.56 o
   9   5   9        3.69        4.53      6.09 o
  10   5   9        1.61        2.38      2.72 o
  -7   6   9        0.11       -0.01      1.80 o
  -6   6   9        7.01       10.84      2.03 o
  -5   6   9       20.43       29.56      2.29 o
  -4   6   9       30.72       43.30      4.53 o
  -3   6   9       23.59       24.63      3.96 o
  -2   6   9        0.07       -0.90      2.98 o
  -1   6   9        2.73        0.16      3.07 o
   0   6   9        0.00        1.06      3.17 o
   1   6   9        3.03       -1.60      3.15 o
   2   6   9       12.23       14.95      3.88 o
   3   6   9       12.48       18.58      4.20 o
   4   6   9        8.08        9.41      3.74 o
   5   6   9        3.58        6.92      3.88 o
   6   6   9        0.07       -3.26      3.26 o
 -16   0  10        0.35        1.13      2.33 o
 -15   0  10       13.63       12.23      2.47 o
 -14   0  10       42.50       48.15      3.09 o
 -13   0  10       61.19       70.34      3.79 o
 -12   0  10        3.69        6.05      1.95 o
 -11   0  10        6.50        6.40      2.28 o
 -10   0  10        0.05       -0.99      2.29 o
  -9   0  10        0.17       -0.52      2.55 o
  -8   0  10        0.04       -0.66      1.37 o
  -7   0  10        3.74        4.65      1.30 o
  -6   0  10      213.86      236.39      6.05 o
  -5   0  10       33.93       39.21      3.59 o
  -4   0  10        8.18       13.53      1.47 o
  -3   0  10      175.79      185.22      8.27 o
  -2   0  10      616.35      654.19     13.93 o
  -1   0  10      271.34      311.84      7.86 o
   0   0  10       92.00      102.98      3.32 o
   1   0  10      711.78      744.75     15.74 o
   2   0  10      131.59      150.71      4.30 o
   3   0  10        0.38       -1.10      1.13 o
   4   0  10      147.82      160.32      4.55 o
   5   0  10       46.59       50.14      2.61 o
   6   0  10        0.03        0.95      1.39 o
   7   0  10       12.10       18.82      2.09 o
   8   0  10       95.36       95.17      4.45 o
   9   0  10       50.42       52.11      2.94 o
  10   0  10      288.28      310.49     11.33 o
  11   0  10       73.14       69.87      3.92 o
  12   0  10       46.00       39.93      4.02 o
  13   0  10       10.80       15.41      3.28 o
  14   0  10        1.03       -2.60      2.60 o
  15   0  10        6.52        8.46      3.42 o
  16   0  10        3.05        2.63      3.23 o
 -16   1  10       15.72       18.79      1.91 o
 -15   1  10       10.46        9.44      1.69 o
 -14   1  10        2.49        3.08      1.46 o
 -13   1  10        0.17       -1.37      1.37 o
 -12   1  10        0.95       -1.13      1.13 o
 -11   1  10       21.36       22.24      1.54 o
 -10   1  10      148.03      156.23      3.48 o
  -9   1  10       38.70       42.05      1.77 o
  -8   1  10       13.78       14.30      1.23 o
  -7   1  10        0.71       -0.09      0.90 o
  -6   1  10       93.03       92.54      2.35 o
  -5   1  10       63.83       63.79      1.94 o
  -4   1  10        2.42        2.15      1.08 o
  -3   1  10       88.31       85.33      2.06 o
  -2   1  10        0.03        0.21      0.76 o
  -1   1  10        6.43        4.70      0.86 o
   0   1  10       13.64       13.47      0.99 o
   1   1  10      398.74      409.14      6.08 o
   2   1  10      118.27      116.49      4.24 o
   3   1  10       36.07       35.36      1.28 o
   4   1  10      211.03      216.14      3.98 o
   5   1  10      305.49      313.20      5.36 o
   6   1  10      138.84      142.47      3.11 o
   7   1  10       18.10       21.01      1.37 o
   8   1  10       43.87       47.18      1.92 o
   9   1  10        1.93        0.71      1.27 o
  10   1  10        0.00       -0.27      1.69 o
  11   1  10        0.00       -1.44      1.44 o
  12   1  10        8.16       10.52      1.82 o
  13   1  10       19.69       21.46      2.13 o
  14   1  10        6.31        5.40      1.80 o
  15   1  10        0.00       -1.95      1.95 o
  16   1  10        0.72        1.08      2.29 o
 -15   2  10        3.95        4.96      1.90 o
 -14   2  10       18.03       20.15      2.55 o
 -13   2  10       28.37       29.01      2.42 o
 -12   2  10       23.32       23.11      1.66 o
 -11   2  10        4.14        1.44      1.17 o
 -10   2  10        0.40        2.20      1.43 o
  -9   2  10       52.92       67.05      2.91 o
  -8   2  10       10.84       10.43      1.19 o
  -7   2  10        8.01       10.69      1.13 o
  -6   2  10       11.06       12.15      1.13 o
  -5   2  10        0.15        0.10      0.83 o
  -4   2  10       41.38       38.10      1.83 o
  -3   2  10      103.13      101.64      2.05 o
  -2   2  10       57.92       43.66      2.88 o
  -1   2  10        1.34        1.28      0.55 o
   0   2  10       47.11       54.64      1.63 o
   1   2  10      114.23       99.19      2.24 o
   2   2  10       38.79       40.76      1.43 o
   3   2  10        0.02       -0.73      0.73 o
   4   2  10       11.38       12.76      0.98 o
   5   2  10        0.36       -0.78      0.78 o
   6   2  10       68.26       70.35      2.67 o
   7   2  10       31.37       33.49      3.55 o
   8   2  10        3.76        4.18      1.67 o
   9   2  10       11.04       12.43      1.61 o
  10   2  10       36.55       36.95      2.20 o
  11   2  10       25.40       26.01      2.10 o
  12   2  10        4.90        4.35      2.62 o
  13   2  10        0.01       -1.66      2.42 o
  14   2  10        6.70        8.99      1.95 o
  15   2  10        1.15        0.47      1.80 o
 -14   3  10        3.28        2.96      1.77 o
 -13   3  10        0.00       -1.50      1.50 o
 -12   3  10       10.58       14.31      1.79 o
 -11   3  10        1.37        1.86      1.44 o
 -10   3  10        0.03        0.62      1.35 o
  -9   3  10       27.72       25.56      1.97 o
  -8   3  10       22.24       28.84      1.95 o
  -7   3  10       13.94       17.32      1.58 o
  -6   3  10       17.70       16.49      1.55 o
  -5   3  10        1.16       -0.01      1.04 o
  -4   3  10        1.63        2.40      1.09 o
  -3   3  10       34.40       33.44      1.39 o
  -2   3  10       14.18       13.56      0.96 o
  -1   3  10       14.61       18.89      1.04 o
   0   3  10       19.10       17.97      0.85 o
   1   3  10       43.42       42.86      3.65 o
   2   3  10       61.20       72.63      3.88 o
   3   3  10       32.36       21.27      2.44 o
   4   3  10       18.59       15.07      2.35 o
   5   3  10        0.33       -0.77      1.90 o
   6   3  10       10.28       13.00      1.60 o
   7   3  10        8.98        9.69      1.39 o
   8   3  10       49.05       56.55      2.45 o
   9   3  10        6.52        7.24      1.53 o
  10   3  10        0.10       -0.54      1.72 o
  11   3  10        0.48        0.18      1.56 o
  12   3  10        0.77        2.03      1.71 o
  13   3  10        0.08        0.78      1.73 o
  14   3  10        0.25       -1.40      1.79 o
 -13   4  10        0.05       -1.99      1.99 o
 -12   4  10        5.69       10.96      1.84 o
 -11   4  10        1.14        1.95      2.04 o
 -10   4  10        0.22        1.09      1.41 o
  -9   4  10        0.20        0.97      1.36 o
  -8   4  10        0.77       -0.52      1.26 o
  -7   4  10        0.01        1.16      1.30 o
  -6   4  10        0.53        0.44      1.25 o
  -5   4  10       15.16       11.30      1.41 o
  -4   4  10       11.60       10.08      1.31 o
  -3   4  10        7.67        8.24      1.15 o
  -2   4  10        0.13        0.79      1.26 o
  -1   4  10       33.81       32.18      2.72 o
   0   4  10       97.14       93.13      9.63 o
   1   4  10       88.00      101.88      4.59 o
   2   4  10        4.58        9.14      3.66 o
   3   4  10      111.62      111.28      4.77 o
   4   4  10       19.67       17.85      2.57 o
   5   4  10       13.67       16.83      2.76 o
   6   4  10        2.71       -0.34      2.24 o
   7   4  10        1.01        0.37      2.36 o
   8   4  10        0.40        0.88      2.44 o
   9   4  10        0.25        4.95      2.60 o
  10   4  10       26.17       33.86      2.15 o
  11   4  10        4.62        6.84      2.32 o
  12   4  10        4.90        5.67      1.89 o
 -10   5  10        1.29       -1.91      1.94 o
  -9   5  10        0.82       -0.18      1.81 o
  -8   5  10        9.24       14.49      2.11 o
  -7   5  10        0.53        1.57      1.66 o
  -6   5  10        5.15        4.30      1.41 o
  -5   5  10        0.54        0.22      1.28 o
  -4   5  10       24.04       23.73      1.64 o
  -3   5  10       25.67       26.74      2.63 o
  -2   5  10        1.43        1.34      2.33 o
  -1   5  10        7.37       10.11      2.46 o
   0   5  10        1.18        0.96      2.22 o
   1   5  10        0.07        2.49      3.65 o
   2   5  10        2.58        2.63      2.98 o
   3   5  10        0.76        4.33      2.32 o
   4   5  10       15.10       15.74      2.76 o
   5   5  10       30.03       29.04      3.19 o
   6   5  10        2.21        1.22      2.43 o
   7   5  10        2.14        2.50      2.63 o
   8   5  10       16.49       31.36      3.62 o
   9   5  10        6.15        5.01      3.06 o
  10   5  10        5.39        8.89      3.69 o
  -6   6  10        0.00       -0.53      1.76 o
  -5   6  10        2.09        1.76      3.44 o
  -4   6  10        0.43       -2.98      3.04 o
  -3   6  10        0.93       -1.71      3.17 o
  -2   6  10        0.19       -2.85      2.85 o
  -1   6  10        0.08       -3.09      3.09 o
   0   6  10        0.57       -0.68      3.15 o
   1   6  10       11.98       12.75      3.85 o
   2   6  10       13.84        9.28      4.04 o
   3   6  10        2.59        3.31      3.55 o
   4   6  10        0.67       -3.31      3.31 o
   5   6  10        3.80        5.61      3.99 o
 -15   1  11        9.41       10.73      1.74 o
 -14   1  11        2.00       -0.79      1.41 o
 -13   1  11        6.30        7.16      1.50 o
 -12   1  11       38.00       39.24      1.98 o
 -11   1  11       63.92       71.29      2.44 o
 -10   1  11       14.36       15.34      1.79 o
  -9   1  11       17.41       20.72      1.75 o
  -8   1  11       82.59       81.78      2.68 o
  -7   1  11        1.64        1.22      1.02 o
  -6   1  11       38.21       34.74      1.56 o
  -5   1  11       38.52       40.74      2.49 o
  -4   1  11       22.56       20.72      1.20 o
  -3   1  11        8.82       11.48      1.03 o
  -2   1  11       70.89       74.68      1.98 o
  -1   1  11       34.03       37.13      1.44 o
   0   1  11       18.31       16.92      1.14 o
   1   1  11      175.08      176.58      3.44 o
   2   1  11        0.99       -0.53      1.19 o
   3   1  11       13.90       13.61      1.30 o
   4   1  11       44.20       45.88      1.76 o
   5   1  11       45.11       54.58      1.97 o
   6   1  11       41.94       43.15      1.75 o
   7   1  11      107.32      107.28      3.64 o
   8   1  11       26.69       28.72      1.97 o
   9   1  11        6.60        5.07      1.52 o
  10   1  11       14.24       16.94      1.79 o
  11   1  11       28.15       22.83      2.05 o
  12   1  11       84.54       88.93      3.48 o
  13   1  11        1.45        1.03      1.70 o
  14   1  11       14.09       11.84      2.45 o
  15   1  11       13.38       14.99      4.57 o
 -15   2  11        1.09        0.55      2.58 o
 -14   2  11        2.71        1.01      2.01 o
 -13   2  11        1.08        2.55      1.93 o
 -12   2  11        0.40       -1.22      1.39 o
 -11   2  11       10.01       12.00      1.63 o
 -10   2  11       20.81       21.42      1.55 o
  -9   2  11        0.01       -0.07      1.09 o
  -8   2  11      269.25      267.18      4.95 o
  -7   2  11       10.30        9.12      1.16 o
  -6   2  11        0.45        1.95      0.96 o
  -5   2  11       12.26        9.60      1.33 o
  -4   2  11       50.44       53.19      1.81 o
  -3   2  11       14.82       13.26      1.88 o
  -2   2  11       23.31       25.23      1.07 o
  -1   2  11      292.10      291.71      5.66 o
   0   2  11       69.78       80.29      3.36 o
   1   2  11      124.97      130.72      2.80 o
   2   2  11       21.54       24.10      1.20 o
   3   2  11       68.43       63.88      2.08 o
   4   2  11      173.56      174.09      3.45 o
   5   2  11       66.58       64.03      2.52 o
   6   2  11        2.01        0.49      1.41 o
   7   2  11       46.58       43.04      2.32 o
   8   2  11       69.07       60.90      2.64 o
   9   2  11       11.91       10.79      1.67 o
  10   2  11        3.39        5.58      1.56 o
  11   2  11        7.43        9.44      1.77 o
  12   2  11        1.00        1.04      1.65 o
  13   2  11        1.31       -0.87      1.67 o
  14   2  11        1.86        2.70      1.87 o
 -14   3  11        6.49        5.78      1.89 o
 -13   3  11        1.13        0.55      1.62 o
 -12   3  11        3.73       -0.02      1.48 o
 -11   3  11       14.44       16.76      2.84 o
 -10   3  11        0.32        1.17      1.42 o
  -9   3  11       30.90       27.11      1.97 o
  -8   3  11       16.13       21.60      2.12 o
  -7   3  11        6.37        7.45      1.61 o
  -6   3  11        3.25        5.10      1.30 o
  -5   3  11       79.43       69.81      2.71 o
  -4   3  11      174.29      169.86      4.10 o
  -3   3  11      254.70      275.25      6.44 o
  -2   3  11        3.01        2.87      1.80 o
  -1   3  11      273.21      272.45      4.69 o
   0   3  11      265.80      263.33      4.52 o
   1   3  11      274.26      314.12     11.44 o
   2   3  11       84.49       84.44      4.61 o
   3   3  11      266.97      260.00      7.76 o
   4   3  11      106.60      100.42      4.44 o
   5   3  11        0.01       -1.14      2.00 o
   6   3  11       25.91       30.42      2.18 o
   7   3  11       10.59       14.92      1.52 o
   8   3  11        2.32        2.13      1.41 o
   9   3  11        3.49        3.28      1.57 o
  10   3  11        7.10        5.87      1.66 o
  11   3  11        0.44       -0.69      1.63 o
  12   3  11        8.60        7.69      1.88 o
  13   3  11        0.31       -0.35      1.79 o
 -12   4  11       16.50       19.10      2.27 o
 -11   4  11        6.32        8.26      2.15 o
 -10   4  11        1.26        1.24      1.71 o
  -9   4  11        4.24        4.45      1.53 o
  -8   4  11       25.54       23.59      1.93 o
  -7   4  11       49.08       58.12      3.58 o
  -6   4  11       16.55       12.49      2.17 o
  -5   4  11        5.03        4.60      1.26 o
  -4   4  11       44.38       44.79      2.10 o
  -3   4  11       11.40       11.20      1.93 o
  -2   4  11        0.00       -0.47      1.96 o
  -1   4  11        0.15       -0.03      2.29 o
   0   4  11        2.61        0.95      2.19 o
   1   4  11        2.54        1.02      2.96 o
   2   4  11       14.16       18.88      2.58 o
   3   4  11        1.27        2.27      2.26 o
   4   4  11       39.61       43.31      8.65 o
   5   4  11       10.76        4.76      4.87 o
   6   4  11        3.67        1.74      2.54 o
   7   4  11       28.15       32.65      3.42 o
   8   4  11        9.61       11.09      2.81 o
   9   4  11        0.51       -1.39      4.65 o
  10   4  11        0.41        0.73      1.53 o
  11   4  11        0.03       -0.92      1.66 o
  -9   5  11        0.21        2.02      2.44 o
  -8   5  11        0.99        2.63      1.86 o
  -7   5  11        4.91        9.05      1.65 o
  -6   5  11        0.26        0.77      1.41 o
  -5   5  11        5.32        5.86      1.42 o
  -4   5  11        0.15       -0.58      1.32 o
  -3   5  11        2.42        3.27      2.15 o
  -2   5  11        1.65       -0.72      2.13 o
  -1   5  11        1.40        1.05      2.11 o
   0   5  11        0.73        0.98      2.18 o
   1   5  11        1.46        5.50      2.39 o
   2   5  11       13.48       10.58      2.83 o
   3   5  11       13.10       13.22      5.26 o
   4   5  11        5.68        4.11      2.51 o
   5   5  11        2.03       -0.13      2.54 o
   6   5  11        2.84        2.70      2.45 o
   7   5  11       14.55       18.74      3.26 o
   8   5  11       21.32       31.91      4.00 o
   9   5  11        0.26        2.73      4.33 o
  -4   6  11        1.66        0.90      3.39 o
  -3   6  11        1.70        2.88      3.42 o
  -2   6  11        0.42        7.03      3.63 o
  -1   6  11        8.78        8.57      3.80 o
   0   6  11        0.34        7.68      3.72 o
   1   6  11        0.00        3.17      3.63 o
   2   6  11        0.00        5.59      3.96 o
   3   6  11        0.04        4.61      3.96 o
   4   6  11        1.00       -0.87      3.36 o
 -15   0  12        5.72        9.58      3.93 o
 -14   0  12        7.41       15.01      2.57 o
 -13   0  12       37.02       42.44      3.20 o
 -12   0  12      153.65      156.71      7.76 o
 -11   0  12       17.85       20.20      2.33 o
 -10   0  12       45.82       44.69      3.61 o
  -9   0  12      102.84       91.92      4.88 o
  -8   0  12       15.54       18.85      1.93 o
  -7   0  12       48.25       55.94      3.70 o
  -6   0  12      152.47      139.17      4.34 o
  -5   0  12       40.75       41.24      2.38 o
  -4   0  12       14.34       12.47      1.84 o
  -3   0  12      127.98      120.39      3.85 o
  -2   0  12      181.50      166.85      6.99 o
  -1   0  12      106.69      110.93      5.10 o
   0   0  12       28.66       35.29      2.15 o
   1   0  12       19.83       21.17      2.13 o
   2   0  12       54.88       54.69      2.80 o
   3   0  12      177.86      182.65      5.25 o
   4   0  12      123.26      118.93      7.88 o
   5   0  12       17.47       17.12      2.71 o
   6   0  12       14.48       12.05      1.90 o
   7   0  12       22.45       31.72      2.38 o
   8   0  12       20.36       23.43      2.28 o
   9   0  12      210.42      206.09      6.17 o
  10   0  12       86.42       83.16      5.56 o
  11   0  12       43.67       41.24      4.20 o
  12   0  12        1.05       -1.76      2.90 o
  13   0  12       48.07       37.41      4.37 o
  14   0  12       82.03       82.88      6.16 o
  15   0  12       24.00       33.07      4.42 o
 -15   1  12        1.33        5.61      1.65 o
 -14   1  12        2.86        6.84      1.60 o
 -13   1  12        3.93        4.48      1.77 o
 -12   1  12       12.35       12.67      1.72 o
 -11   1  12        0.02       -1.16      1.16 o
 -10   1  12        7.29       10.31      1.36 o
  -9   1  12       55.38       64.66      2.34 o
  -8   1  12       95.38       91.24      2.57 o
  -7   1  12       33.53       34.64      1.63 o
  -6   1  12       37.38       31.61      1.59 o
  -5   1  12        7.04        5.33      1.02 o
  -4   1  12        3.06        4.12      0.98 o
  -3   1  12       49.26       47.34      1.73 o
  -2   1  12       50.69       48.42      1.72 o
  -1   1  12       11.81       12.16      1.10 o
   0   1  12        0.05        1.07      0.95 o
   1   1  12      276.66      275.00      4.87 o
   2   1  12        7.25        6.89      1.89 o
   3   1  12        3.85        4.20      1.08 o
   4   1  12       19.47       18.21      1.35 o
   5   1  12       29.26       27.75      1.84 o
   6   1  12      168.03      159.24      4.15 o
   7   1  12       48.83       50.76      2.74 o
   8   1  12        0.12       -0.45      1.43 o
   9   1  12       19.64       21.23      1.90 o
  10   1  12       63.24       61.25      2.89 o
  11   1  12       17.61       20.74      2.04 o
  12   1  12       28.95       31.80      2.41 o
  13   1  12        4.57        4.07      2.19 o
  14   1  12        1.30       -0.46      2.15 o
 -14   2  12        4.26        3.83      1.89 o
 -13   2  12        3.45        3.00      1.61 o
 -12   2  12        0.07       -0.72      1.63 o
 -11   2  12        1.68        1.48      1.51 o
 -10   2  12       18.76       20.95      1.83 o
  -9   2  12       66.66       62.76      2.77 o
  -8   2  12       78.27       76.94      3.19 o
  -7   2  12        0.39        9.42      4.61 o
  -6   2  12       56.76       58.19      2.48 o
  -5   2  12      173.76      163.32      4.06 o
  -4   2  12      135.96      135.12      3.58 o
  -3   2  12        1.34        1.06      1.17 o
  -2   2  12       95.86       80.72      2.75 o
  -1   2  12      293.64      291.65      5.95 o
   0   2  12        2.63        0.85      1.23 o
   1   2  12      151.55      134.32      2.94 o
   2   2  12      375.53      356.92      7.12 o
   3   2  12      224.92      225.38      5.07 o
   4   2  12        3.07        0.49      1.30 o
   5   2  12      112.00      110.53      3.32 o
   6   2  12      206.92      199.89      4.84 o
   7   2  12      128.52      122.89      5.21 o
   8   2  12       19.13       19.93      3.21 o
   9   2  12        0.21       -0.57      1.44 o
  10   2  12        1.94        1.98      1.54 o
  11   2  12        2.58        2.80      1.71 o
  12   2  12        2.66        0.07      1.99 o
  13   2  12        1.38        3.62      1.84 o
  14   2  12        0.05       -1.00      1.80 o
 -13   3  12        2.01       -0.93      1.54 o
 -12   3  12        5.76        3.91      2.05 o
 -11   3  12       13.12       18.03      2.22 o
 -10   3  12       16.46       23.08      2.02 o
  -9   3  12        0.02        1.90      1.38 o
  -8   3  12        0.11       -0.13      1.28 o
  -7   3  12        0.09        0.94      1.34 o
  -6   3  12       35.17       31.41      2.81 o
  -5   3  12        0.48        0.37      1.14 o
  -4   3  12        0.03       -0.86      1.11 o
  -3   3  12       13.68       12.42      1.40 o
  -2   3  12        8.18        7.82      1.58 o
  -1   3  12        4.56        6.04      1.12 o
   0   3  12       29.61       27.74      1.68 o
   1   3  12       13.10       11.80      1.15 o
   2   3  12        0.36       -0.53      2.54 o
   3   3  12       24.52       18.08      2.63 o
   4   3  12       33.90       29.51      3.09 o
   5   3  12       21.51       20.16      2.32 o
   6   3  12       11.63       10.68      1.40 o
   7   3  12        2.06        0.98      2.02 o
   8   3  12        5.94        6.71      1.59 o
   9   3  12       40.17       51.05      2.68 o
  10   3  12        4.50        4.44      1.78 o
  11   3  12        2.06        2.64      1.74 o
  12   3  12        0.31       -0.26      1.82 o
  13   3  12        0.15       -1.31      1.81 o
 -11   4  12        0.96        0.00      1.66 o
 -10   4  12        0.09       -0.50      1.47 o
  -9   4  12        0.72        1.01      2.11 o
  -8   4  12        1.03        2.03      1.92 o
  -7   4  12        1.45        3.88      1.46 o
  -6   4  12       17.49       19.22      1.71 o
  -5   4  12       31.19       31.84      1.90 o
  -4   4  12       20.12       18.17      1.93 o
  -3   4  12        5.57        5.94      1.20 o
  -2   4  12       73.11       67.59      3.84 o
  -1   4  12      124.35      115.20      4.91 o
   0   4  12       65.13       58.77      3.70 o
   1   4  12        0.00       -0.28      2.81 o
   2   4  12       15.98       15.29      2.80 o
   3   4  12      179.29      207.38      7.00 o
   4   4  12        7.05        0.73      2.63 o
   5   4  12        3.35        5.79      2.74 o
   6   4  12        9.69       10.60      2.70 o
   7   4  12        3.57        4.74      2.48 o
   8   4  12        0.14        1.32      2.77 o
   9   4  12        0.56       -2.29      2.73 o
  10   4  12       19.67       26.22      3.56 o
  11   4  12        8.15       19.15      3.62 o
  -8   5  12       18.65       19.66      2.41 o
  -7   5  12        1.41        1.64      1.53 o
  -6   5  12       10.17       10.44      1.68 o
  -5   5  12       19.90       23.12      1.82 o
  -4   5  12       21.21       20.58      1.94 o
  -3   5  12        6.13        3.05      2.38 o
  -2   5  12        0.67       -1.07      2.17 o
  -1   5  12        5.27        6.32      2.52 o
   0   5  12        8.18       15.98      2.85 o
   1   5  12        0.26       -0.80      5.28 o
   2   5  12       19.99       19.30      3.11 o
   3   5  12       11.65       14.34      3.55 o
   4   5  12        0.25        2.95      2.69 o
   5   5  12        1.53        1.60      3.15 o
   6   5  12       11.53       14.07      3.11 o
   7   5  12        3.25        8.42      2.92 o
   8   5  12        0.13        3.69      2.98 o
  -1   6  12        6.91        5.32      3.88 o
   0   6  12        0.04        0.76      3.61 o
 -14   1  13       19.58       20.79      2.71 o
 -13   1  13       10.51        9.52      1.63 o
 -12   1  13        0.25       -0.26      1.33 o
 -11   1  13       11.88       12.84      1.77 o
 -10   1  13      114.88      123.79      3.84 o
  -9   1  13      104.31      104.63      2.94 o
  -8   1  13        0.78        0.08      1.09 o
  -7   1  13       16.34       12.14      1.31 o
  -6   1  13      169.76      169.14      4.54 o
  -5   1  13       42.83       41.55      2.18 o
  -4   1  13        5.00        5.43      1.05 o
  -3   1  13        2.62        4.13      1.04 o
  -2   1  13       44.57       45.90      1.76 o
  -1   1  13        4.13        3.11      1.03 o
   0   1  13        0.31        0.04      0.99 o
   1   1  13      145.20      141.19      4.05 o
   2   1  13       87.82       86.83      2.51 o
   3   1  13        0.11        0.48      1.35 o
   4   1  13       72.49       61.76      2.69 o
   5   1  13       44.04       33.93      2.16 o
   6   1  13       93.81       71.94      2.96 o
   7   1  13        6.56        5.43      2.55 o
   8   1  13       23.73       23.84      2.01 o
   9   1  13       90.58       93.45      3.49 o
  10   1  13        2.72        3.70      1.99 o
  11   1  13        5.38        7.50      2.23 o
  12   1  13        8.76        7.74      2.26 o
  13   1  13        5.96        3.46      2.19 o
  14   1  13        5.09        7.20      2.49 o
 -14   2  13        2.90        0.54      2.24 o
 -13   2  13        6.59        2.57      1.78 o
 -12   2  13       10.39       11.75      1.86 o
 -11   2  13        7.69        7.28      1.68 o
 -10   2  13        4.77        5.69      1.57 o
  -9   2  13       28.33       37.42      2.25 o
  -8   2  13        8.76        7.67      1.59 o
  -7   2  13       79.84       92.21      3.13 o
  -6   2  13      160.14      150.55      4.19 o
  -5   2  13       53.56       49.37      2.34 o
  -4   2  13        0.91       -0.77      1.20 o
  -3   2  13        7.00        6.77      1.32 o
  -2   2  13        0.05       -0.74      1.11 o
  -1   2  13       18.00       15.92      1.50 o
   0   2  13      136.20      130.81      3.56 o
   1   2  13        4.96        2.11      1.32 o
   2   2  13       19.89       22.29      1.71 o
   3   2  13       17.85       16.37      1.62 o
   4   2  13        0.82       -1.29      1.29 o
   5   2  13       20.00       19.79      1.78 o
   6   2  13        5.64        4.20      1.54 o
   7   2  13        5.96        6.17      1.64 o
   8   2  13        0.01       -1.47      1.47 o
   9   2  13        0.45       -0.16      1.57 o
  10   2  13        0.72       -0.03      1.63 o
  11   2  13        0.26       -1.48      1.68 o
  12   2  13        1.01        0.58      1.78 o
  13   2  13        1.36        3.03      1.94 o
 -12   3  13        1.76        4.09      1.74 o
 -11   3  13        0.00       -0.23      1.57 o
 -10   3  13       23.31       30.70      2.26 o
  -9   3  13        6.46        7.58      1.60 o
  -8   3  13        1.81        3.27      1.51 o
  -7   3  13       49.57       51.27      2.47 o
  -6   3  13       26.99       22.33      1.77 o
  -5   3  13        9.11        6.01      1.64 o
  -4   3  13       56.14       60.93      2.51 o
  -3   3  13      292.59      281.15      6.01 o
  -2   3  13      306.55      311.21      8.59 o
  -1   3  13      140.93      126.09      3.51 o
   0   3  13       26.34       23.83      1.61 o
   1   3  13      147.94      148.70      3.72 o
   2   3  13      100.29       94.02      2.81 o
   3   3  13       42.19       35.78      1.78 o
   4   3  13        0.19        0.48      2.27 o
   5   3  13       24.59       26.84      2.44 o
   6   3  13        5.72        7.59      1.46 o
   7   3  13        0.04       -0.16      1.39 o
   8   3  13        1.07        0.64      1.55 o
   9   3  13        0.30        0.50      1.68 o
  10   3  13       12.21       18.88      2.21 o
  11   3  13       12.26       18.22      2.30 o
  12   3  13        0.94       -1.77      1.93 o
 -10   4  13        9.18        7.89      1.81 o
  -9   4  13        1.89        2.26      1.59 o
  -8   4  13        8.81       11.24      2.44 o
  -7   4  13       59.50       61.64      2.79 o
  -6   4  13       80.04       87.99      3.14 o
  -5   4  13       27.21       31.38      1.93 o
  -4   4  13        9.24        8.93      1.38 o
  -3   4  13        5.84        7.45      1.81 o
  -2   4  13       10.66       13.55      2.58 o
  -1   4  13        9.04       11.30      2.54 o
   0   4  13       10.11        6.96      3.28 o
   1   4  13       46.31       43.57      3.52 o
   2   4  13       59.24       50.01      3.73 o
   3   4  13        6.02        6.10      2.78 o
   4   4  13       23.56       29.03      3.48 o
   5   4  13       26.01       25.69      3.39 o
   6   4  13        6.60        6.35      3.35 o
   7   4  13        0.74        2.83      2.78 o
   8   4  13       11.30       12.92      3.07 o
   9   4  13        8.82       12.21      3.12 o
  10   4  13        0.90       -3.04      3.04 o
  -7   5  13        2.96        3.54      1.68 o
  -6   5  13        3.86        0.75      1.53 o
  -5   5  13       10.33       10.09      1.56 o
  -4   5  13        7.15        4.87      2.53 o
  -3   5  13        6.24        6.28      2.64 o
  -2   5  13       11.17       12.25      2.85 o
  -1   5  13        2.54        3.42      3.47 o
   0   5  13        0.00        2.57      2.61 o
   1   5  13        5.83        9.11      2.73 o
   2   5  13        0.25       -2.47      2.61 o
   3   5  13        4.91        3.79      2.89 o
   4   5  13        0.50        4.93      2.80 o
   5   5  13       13.31       13.24      3.27 o
   6   5  13       14.63       12.84      3.87 o
 -14   0  14        5.05        4.21      2.32 o
 -13   0  14        0.21        0.30      2.23 o
 -12   0  14       15.83       16.92      3.99 o
 -11   0  14        0.51       -1.04      2.98 o
 -10   0  14        7.61        5.31      1.89 o
  -9   0  14        7.30        5.97      2.77 o
  -8   0  14       74.48       72.32      3.41 o
  -7   0  14      141.17      136.22      4.64 o
  -6   0  14       93.72       78.85      3.41 o
  -5   0  14       51.97       51.54      3.01 o
  -4   0  14        6.64        7.95      1.61 o
  -3   0  14      114.37      119.19      6.49 o
  -2   0  14      415.93      384.33      9.21 o
  -1   0  14      577.90      507.22     11.60 o
   0   0  14      301.63      264.92      6.97 o
   1   0  14       18.91       11.28      2.01 o
   2   0  14       38.54       29.90      2.36 o
   3   0  14        1.17       -0.21      1.58 o
   4   0  14        2.11        3.36      1.64 o
   5   0  14       40.58       42.03      4.06 o
   6   0  14       81.95       80.04      5.18 o
   7   0  14      153.71      149.17      7.16 o
   8   0  14      189.67      192.28      8.77 o
   9   0  14       48.70       49.81      4.50 o
  10   0  14        0.48        5.40      2.98 o
  11   0  14      134.33      160.53      8.14 o
  12   0  14       16.52       19.23      3.93 o
  13   0  14        5.41        3.77      3.20 o
 -14   1  14        0.14       -0.76      3.39 o
 -13   1  14        0.48       -0.51      1.66 o
 -12   1  14        2.02       -0.40      1.56 o
 -11   1  14        0.74        0.63      1.58 o
 -10   1  14        4.43        4.53      1.62 o
  -9   1  14       32.86       34.82      4.08 o
  -8   1  14        3.08        1.73      1.20 o
  -7   1  14       13.66       13.71      1.38 o
  -6   1  14       19.59       15.34      1.37 o
  -5   1  14      159.33      151.73      3.40 o
  -4   1  14      235.85      225.13      4.38 o
  -3   1  14      129.18      123.94      2.95 o
  -2   1  14        4.08        2.40      1.33 o
  -1   1  14        5.47        3.33      1.36 o
   0   1  14        0.03       -1.23      1.23 o
   1   1  14       53.36       48.15      2.37 o
   2   1  14      351.92      341.95      7.05 o
   3   1  14      275.35      261.90      5.84 o
   4   1  14      278.93      259.82      5.85 o
   5   1  14       48.58       42.46      2.33 o
   6   1  14        3.51        3.28      1.98 o
   7   1  14       48.87       47.28      2.47 o
   8   1  14       57.40       62.92      2.88 o
   9   1  14        4.13        8.83      1.78 o
  10   1  14       13.66       14.19      2.37 o
  11   1  14       13.22       12.04      2.39 o
  12   1  14        8.44        9.03      2.42 o
  13   1  14        4.86        9.21      2.49 o
 -13   2  14        3.37        3.35      1.79 o
 -12   2  14        0.03        0.65      1.64 o
 -11   2  14        3.80        4.19      1.70 o
 -10   2  14       18.57       16.51      1.93 o
  -9   2  14       18.04       15.15      1.86 o
  -8   2  14       28.05       32.92      2.13 o
  -7   2  14        0.04       -1.36      1.36 o
  -6   2  14        0.60       -0.95      1.34 o
  -5   2  14        3.89        3.35      1.36 o
  -4   2  14       18.48       18.61      1.61 o
  -3   2  14        2.75        0.59      1.29 o
  -2   2  14       26.98       26.96      1.81 o
  -1   2  14      148.49      133.64      4.48 o
   0   2  14      296.79      297.86      6.29 o
   1   2  14      223.91      184.91      4.56 o
   2   2  14       24.98       21.40      1.85 o
   3   2  14       18.24       20.12      1.79 o
   4   2  14       75.84       71.91      2.88 o
   5   2  14       74.14       65.39      2.84 o
   6   2  14       51.17       52.64      2.62 o
   7   2  14       40.04       45.11      2.50 o
   8   2  14        9.84       12.13      1.91 o
   9   2  14        1.42       -1.01      1.62 o
  10   2  14        1.00        1.33      1.74 o
  11   2  14        4.66        7.16      2.04 o
  12   2  14        3.94        4.19      2.03 o
 -11   3  14        6.50        8.39      1.84 o
 -10   3  14        0.00        1.07      1.93 o
  -9   3  14        2.05        4.52      1.57 o
  -8   3  14        4.65        4.49      1.59 o
  -7   3  14        2.89        4.54      1.68 o
  -6   3  14       16.81       18.24      1.83 o
  -5   3  14       38.84       36.64      2.14 o
  -4   3  14       26.18       24.99      1.85 o
  -3   3  14       15.74       17.61      1.91 o
  -2   3  14       33.03       33.46      1.93 o
  -1   3  14        3.53        4.33      2.05 o
   0   3  14       18.41       18.54      1.81 o
   1   3  14       16.21       19.32      1.48 o
   2   3  14        3.75        7.58      1.23 o
   3   3  14       37.47       42.54      2.04 o
   4   3  14       45.19       43.46      2.44 o
   5   3  14       31.25       36.40      2.07 o
   6   3  14        3.63        1.39      1.47 o
   7   3  14        1.03       -2.02      2.02 o
   8   3  14        6.12        8.85      1.81 o
   9   3  14       26.19       27.51      2.55 o
  10   3  14        4.22        5.49      1.95 o
  11   3  14        0.00       -0.22      1.96 o
  -9   4  14        3.19        3.91      1.68 o
  -8   4  14       10.44       12.35      1.83 o
  -7   4  14       12.60       12.64      1.77 o
  -6   4  14        7.15        4.28      1.50 o
  -5   4  14        0.98       -0.70      1.32 o
  -4   4  14        9.61        5.91      1.40 o
  -3   4  14       14.21       13.85      1.44 o
  -2   4  14        3.97        2.14      2.33 o
  -1   4  14        0.00        3.00      2.23 o
   0   4  14        0.01        2.59      2.36 o
   1   4  14        1.14        0.04      2.29 o
   2   4  14        5.91        3.41      6.44 o
   3   4  14        0.24        1.55      2.56 o
   4   4  14        4.52       10.93      2.93 o
   5   4  14        2.16       -1.92      2.50 o
   6   4  14        0.69        4.18      2.90 o
   7   4  14        0.12        4.67      2.85 o
   8   4  14        0.93       -2.77      2.87 o
   9   4  14        3.21        1.88      2.95 o
  -5   5  14        0.19       -0.20      1.44 o
  -4   5  14        0.00       -0.02      2.63 o
  -3   5  14        1.14       -1.69      3.54 o
  -2   5  14        1.06        2.24      2.46 o
  -1   5  14        0.98        2.07      3.07 o
   0   5  14        6.38        9.22      5.34 o
   1   5  14        0.32        0.14      2.76 o
   2   5  14        2.20        2.85      2.88 o
   3   5  14        4.12        8.44      3.02 o
   4   5  14        7.49        6.74      2.98 o
   5   5  14        0.21       -2.91      2.91 o
 -13   1  15        1.53       -1.48      1.74 o
 -12   1  15        4.81        3.18      2.45 o
 -11   1  15        4.92        3.93      1.75 o
 -10   1  15        1.33       -0.28      1.56 o
  -9   1  15       25.31       30.17      2.20 o
  -8   1  15        0.00       -1.45      1.45 o
  -7   1  15        2.25        3.54      1.43 o
  -6   1  15       30.67       31.73      2.08 o
  -5   1  15       33.77       31.05      1.98 o
  -4   1  15        3.43        5.92      1.39 o
  -3   1  15        0.82       -0.97      1.29 o
  -2   1  15       28.47       24.66      1.83 o
  -1   1  15       18.62       15.83      2.03 o
   0   1  15        4.62        2.13      1.37 o
   1   1  15       24.49       19.76      1.80 o
   2   1  15       99.55       94.57      3.27 o
   3   1  15        1.18        2.11      1.67 o
   4   1  15       15.14       13.03      1.75 o
   5   1  15        9.01        6.67      1.66 o
   6   1  15        0.97       -1.45      1.45 o
   7   1  15        1.36        0.35      1.54 o
   8   1  15        1.81        4.01      1.97 o
   9   1  15        0.05        1.27      3.11 o
  10   1  15        3.45        2.46      2.31 o
  11   1  15        2.65        0.13      2.16 o
  12   1  15        0.15       -0.01      2.22 o
 -12   2  15        2.81        6.38      1.92 o
 -11   2  15        0.42       -0.09      1.64 o
 -10   2  15        7.32        6.59      3.62 o
  -9   2  15       42.19       49.11      2.62 o
  -8   2  15       30.84       33.33      2.21 o
  -7   2  15        6.96        7.00      1.67 o
  -6   2  15        6.36        3.20      1.44 o
  -5   2  15        0.93       -0.76      1.32 o
  -4   2  15        0.00       -1.24      1.24 o
  -3   2  15        1.18       -0.27      1.61 o
  -2   2  15        0.17       -1.10      1.83 o
  -1   2  15        0.83        2.05      1.34 o
   0   2  15      121.09      121.69      3.58 o
   1   2  15        1.30        1.55      1.70 o
   2   2  15       29.13       31.57      2.07 o
   3   2  15        6.27        4.24      1.54 o
   4   2  15       18.78       17.04      1.92 o
   5   2  15       48.67       51.77      4.33 o
   6   2  15       33.11       38.09      2.42 o
   7   2  15        7.41        5.52      1.70 o
   8   2  15        1.55        2.58      1.70 o
   9   2  15       23.51       29.07      2.38 o
  10   2  15        9.00       10.19      2.05 o
  11   2  15        0.24        2.29      2.25 o
 -10   3  15        0.03       -0.76      1.63 o
  -9   3  15        8.88       10.08      1.80 o
  -8   3  15        0.15        0.52      1.53 o
  -7   3  15        1.55       -0.78      1.49 o
  -6   3  15        0.12       -1.32      1.67 o
  -5   3  15       24.52       28.35      2.03 o
  -4   3  15       24.52       23.81      1.92 o
  -3   3  15       14.79       15.34      2.43 o
  -2   3  15        3.84        3.14      1.59 o
  -1   3  15        0.51        0.53      1.22 o
   0   3  15        3.92        4.54      1.22 o
   1   3  15        4.04        4.75      1.26 o
   2   3  15       34.10       43.50      2.16 o
   3   3  15        0.62        2.37      1.57 o
   4   3  15        7.97       12.64      2.04 o
   5   3  15        1.33        2.55      3.18 o
   6   3  15        0.64        0.24      2.51 o
   7   3  15        0.15       -0.46      1.56 o
   8   3  15        6.67        9.39      2.69 o
   9   3  15       13.22       19.65      2.74 o
  10   3  15       17.68       26.62      4.00 o
  -8   4  15       10.48       10.56      1.90 o
  -7   4  15        4.24        2.23      1.64 o
  -6   4  15        0.14       -1.31      1.43 o
  -5   4  15        1.26        0.58      1.44 o
  -4   4  15        1.56        0.73      1.39 o
  -3   4  15        8.60        9.80      1.48 o
  -2   4  15        0.92       -0.12      1.22 o
  -1   4  15        2.41       -0.54      3.13 o
   0   4  15        7.28       10.69      2.88 o
   1   4  15        3.53        7.78      2.64 o
   2   4  15        0.15       -1.13      2.46 o
   3   4  15        0.26        2.10      2.62 o
   4   4  15        0.77       -2.36      2.55 o
   5   4  15        7.97       11.44      6.56 o
   6   4  15       16.69       25.57      3.56 o
   7   4  15        7.63       13.58      3.37 o
  -3   5  15        0.02        2.35      2.71 o
  -2   5  15        0.67        1.45      2.67 o
  -1   5  15        0.00        3.57      2.91 o
   0   5  15        0.57       -3.21      4.15 o
   1   5  15        3.08        3.02      3.97 o
   2   5  15        3.15       10.23      3.26 o
 -12   0  16        1.69       -2.90      2.90 o
 -11   0  16       10.38        9.63      2.63 o
 -10   0  16        8.68        4.28      3.07 o
  -9   0  16        1.84       -0.80      1.80 o
  -8   0  16       16.75       19.79      3.58 o
  -7   0  16       64.66       63.37      3.41 o
  -6   0  16       70.02       73.15      3.53 o
  -5   0  16       11.35       11.49      1.93 o
  -4   0  16       41.35       42.79      2.70 o
  -3   0  16      187.77      164.39      5.32 o
  -2   0  16      295.58      272.69      8.24 o
  -1   0  16      137.73      126.60      5.47 o
   0   0  16        3.71       -0.54      2.77 o
   1   0  16       42.81       31.04      3.64 o
   2   0  16       36.88       28.10      3.55 o
   3   0  16       21.63       24.14      3.55 o
   4   0  16       35.68       33.53      3.72 o
   5   0  16        1.72        3.42      2.77 o
   6   0  16        8.77        3.44      2.93 o
   7   0  16        9.10        6.62      2.93 o
   8   0  16        6.41        7.05      2.93 o
   9   0  16        4.59        7.13      3.23 o
  10   0  16        3.69        2.03      3.09 o
  11   0  16        2.41        0.14      3.28 o
 -12   1  16        3.60        4.01      1.89 o
 -11   1  16       11.03        8.53      1.95 o
 -10   1  16        3.34        2.72      1.67 o
  -9   1  16       12.10       14.37      1.94 o
  -8   1  16        7.21        7.68      1.72 o
  -7   1  16       60.38       56.67      3.08 o
  -6   1  16       77.21       73.59      4.65 o
  -5   1  16       23.12       21.99      2.30 o
  -4   1  16       25.97       24.07      2.32 o
  -3   1  16       12.54       15.85      1.68 o
  -2   1  16        0.53        0.25      1.46 o
  -1   1  16        2.30        2.43      1.42 o
   0   1  16        4.58        4.31      1.50 o
   1   1  16       19.65       17.31      1.84 o
   2   1  16      151.59      140.78      4.07 o
   3   1  16       34.48       39.55      2.33 o
   4   1  16        0.10       -1.47      1.47 o
   5   1  16        1.41        1.30      1.52 o
   6   1  16        1.74        2.63      1.93 o
   7   1  16        0.04       -1.73      1.83 o
   8   1  16        0.01       -1.12      1.95 o
   9   1  16        0.01       -1.17      1.93 o
  10   1  16        0.56        1.13      2.05 o
  11   1  16        6.48        7.42      2.42 o
 -11   2  16       18.09       21.61      2.60 o
 -10   2  16       25.17       29.44      2.30 o
  -9   2  16       15.44       16.76      2.09 o
  -8   2  16        6.69        8.25      1.82 o
  -7   2  16        0.31        1.25      1.55 o
  -6   2  16        2.85        1.64      1.50 o
  -5   2  16        1.74       -0.76      1.42 o
  -4   2  16        0.74       -1.40      1.40 o
  -3   2  16        4.34        3.41      1.41 o
  -2   2  16       10.06        7.08      1.47 o
  -1   2  16       14.68       15.38      1.70 o
   0   2  16        7.88       10.84      1.61 o
   1   2  16       29.33       28.83      2.22 o
   2   2  16       16.47       12.61      1.78 o
   3   2  16        1.42        3.53      1.58 o
   4   2  16        4.88        2.44      1.68 o
   5   2  16       23.35       20.67      2.10 o
   6   2  16       29.14       29.97      2.34 o
   7   2  16       11.76       14.43      2.07 o
   8   2  16        0.00       -0.72      2.65 o
   9   2  16        4.18        3.86      1.87 o
  10   2  16        1.93        4.21      2.29 o
  -9   3  16        6.61        8.92      1.83 o
  -8   3  16        1.97        0.81      1.73 o
  -7   3  16        2.11        2.69      1.83 o
  -6   3  16        2.81        3.88      1.55 o
  -5   3  16       15.85       17.41      2.23 o
  -4   3  16        0.47        0.56      2.22 o
  -3   3  16        0.14       -0.04      1.37 o
  -2   3  16        5.21        4.90      1.42 o
  -1   3  16        6.33        9.92      1.48 o
   0   3  16        0.51       -2.18      2.18 o
   1   3  16        9.44        8.91      1.77 o
   2   3  16        0.01       -0.93      2.92 o
   3   3  16        4.02        7.81      2.08 o
   4   3  16       14.05       20.79      1.77 o
   5   3  16        4.95        7.43      1.59 o
   6   3  16        0.00       -0.60      1.49 o
   7   3  16        0.06        0.32      1.69 o
   8   3  16        0.08       -0.20      1.81 o
  -6   4  16        3.61        5.92      1.69 o
  -5   4  16        0.33        3.27      1.56 o
  -4   4  16        1.35        0.46      1.39 o
  -3   4  16        3.79        3.97      1.67 o
  -2   4  16        1.91        3.22      2.71 o
  -1   4  16        0.37       -0.90      2.49 o
   0   4  16        0.03       -2.51      2.54 o
   1   4  16        0.13        0.19      2.85 o
   2   4  16        0.03        0.25      2.66 o
   3   4  16        1.76        2.22      2.98 o
   4   4  16        1.02       -1.53      2.86 o
   5   4  16        2.41        8.73      3.21 o
   6   4  16        1.23        2.20      2.94 o
 -11   1  17        5.24        6.31      2.20 o
 -10   1  17        0.01       -1.26      1.67 o
  -9   1  17        0.01       -0.15      1.64 o
  -8   1  17        1.00       -1.03      1.53 o
  -7   1  17       14.35       18.23      2.23 o
  -6   1  17        2.43        0.60      1.51 o
  -5   1  17        0.13       -0.12      1.44 o
  -4   1  17       13.39       10.17      1.70 o
  -3   1  17        9.74        8.73      1.61 o
  -2   1  17        0.01        1.48      1.43 o
  -1   1  17        0.25        0.09      1.97 o
   0   1  17       24.45       21.69      1.93 o
   1   1  17       11.52        8.40      1.66 o
   2   1  17       11.24       11.64      2.05 o
   3   1  17        1.99        1.67      2.90 o
   4   1  17       23.47       23.94      2.52 o
   5   1  17       14.82       14.90      2.34 o
   6   1  17        0.23       -0.49      1.99 o
   7   1  17        0.07        1.57      2.03 o
   8   1  17        1.40        0.78      2.05 o
   9   1  17        1.33        1.76      2.15 o
  10   1  17        1.17        5.75      2.63 o
 -10   2  17        1.21       -0.40      1.75 o
  -9   2  17        3.40        3.65      1.83 o
  -8   2  17       15.83       20.75      2.65 o
  -7   2  17        7.05        4.96      1.73 o
  -6   2  17        0.12       -0.07      1.56 o
  -5   2  17        2.76       -0.08      1.50 o
  -4   2  17        0.53        1.43      1.48 o
  -3   2  17        0.14       -1.37      1.37 o
  -2   2  17        1.03       -1.39      1.39 o
  -1   2  17        6.86        4.09      1.53 o
   0   2  17        1.19        1.38      1.65 o
   1   2  17       25.01       26.65      2.13 o
   2   2  17        0.45       -0.17      1.71 o
   3   2  17        0.74        1.35      1.56 o
   4   2  17        6.54        3.63      2.31 o
   5   2  17        2.17        0.54      1.66 o
   6   2  17        0.28       -0.14      1.72 o
   7   2  17        1.53        0.27      2.20 o
   8   2  17        0.23        4.22      2.15 o
   9   2  17        2.19        2.65      2.34 o
  -8   3  17       10.20       12.05      2.00 o
  -7   3  17        1.51        0.68      1.73 o
  -6   3  17        0.56        2.12      1.64 o
  -5   3  17        6.04       10.63      1.77 o
  -4   3  17       11.11       14.41      1.88 o
  -3   3  17       11.32       12.29      1.84 o
  -2   3  17        2.35       -1.08      1.50 o
  -1   3  17        0.75        0.10      1.46 o
   0   3  17        0.03       -0.16      1.40 o
   1   3  17        1.51       -0.05      2.06 o
   2   3  17        0.11        1.73      1.47 o
   3   3  17        3.01        6.27      1.59 o
   4   3  17        0.18       -2.14      2.14 o
   5   3  17        0.02       -0.92      1.57 o
   6   3  17        0.89        3.26      2.24 o
   7   3  17        4.34        5.85      1.98 o
  -4   4  17        3.89        4.23      1.67 o
  -3   4  17        2.54       -0.72      1.40 o
  -2   4  17        1.50       -3.17      3.17 o
  -1   4  17        4.88        3.78      2.93 o
   0   4  17        2.35        5.08      2.86 o
   1   4  17        0.00        1.70      2.76 o
   2   4  17        0.04       -2.52      3.93 o
   3   4  17        1.05       -2.22      2.94 o
 -10   0  18       16.57       20.89      3.88 o
  -9   0  18        2.92        0.79      2.93 o
  -8   0  18        1.82        0.95      2.77 o
  -7   0  18        1.40        2.33      2.71 o
  -6   0  18        1.27       -0.38      2.58 o
  -5   0  18        0.04        1.00      2.52 o
  -4   0  18        0.00       -0.73      2.33 o
  -3   0  18        0.60        2.96      2.50 o
  -2   0  18        0.16        0.71      2.36 o
  -1   0  18        3.50        5.53      2.63 o
   0   0  18        7.85        8.82      2.79 o
   1   0  18        3.04        1.27      2.50 o
   2   0  18        0.44       -1.33      2.60 o
   3   0  18        0.75        2.06      2.63 o
   4   0  18        0.71        2.98      2.77 o
   5   0  18        0.07       -2.50      2.50 o
   6   0  18        3.90        3.61      3.15 o
   7   0  18        1.18       -0.81      3.01 o
   8   0  18        0.00       -1.36      2.88 o
   9   0  18        0.06        0.00      2.98 o
  -9   1  18        3.04        5.32      1.82 o
  -8   1  18        5.27        5.21      1.77 o
  -7   1  18        0.97        3.46      1.63 o
  -6   1  18        7.65        8.47      1.77 o
  -5   1  18        0.78        1.52      2.13 o
  -4   1  18        2.63        2.34      1.54 o
  -3   1  18        3.75        3.24      1.55 o
  -2   1  18        2.27        1.63      1.46 o
  -1   1  18        1.96        2.19      2.39 o
   0   1  18        1.15        1.04      1.77 o
   1   1  18        3.15        2.40      5.18 o
   2   1  18        0.44       -0.95      1.80 o
   3   1  18       12.39       13.59      2.27 o
   4   1  18        0.54       -0.91      1.89 o
   5   1  18        0.63        0.33      1.95 o
   6   1  18        0.05       -0.77      1.97 o
   7   1  18        0.16       -1.88      2.13 o
   8   1  18        0.91        2.11      2.22 o
  -8   2  18        0.27        1.73      1.84 o
  -7   2  18        5.29        7.12      1.91 o
  -6   2  18        6.90        7.51      2.31 o
  -5   2  18        7.45       11.15      1.86 o
  -4   2  18        2.84        2.38      1.60 o
  -3   2  18        0.24       -1.24      2.01 o
  -2   2  18        7.22        9.06      1.75 o
  -1   2  18        8.96       11.53      1.84 o
   0   2  18        1.36        0.44      1.58 o
   1   2  18        0.34       -0.08      1.51 o
   2   2  18        0.04        0.41      1.66 o
   3   2  18        0.30       -1.58      1.58 o
   4   2  18        0.09        0.86      1.71 o
   5   2  18        0.20       -1.15      1.92 o
   6   2  18        0.28       -1.53      2.05 o
   7   2  18        0.04       -2.21      2.21 o
  -6   3  18        3.14        2.51      1.81 o
  -5   3  18        0.00        3.80      2.23 o
  -4   3  18        0.94        0.44      1.60 o
  -3   3  18        1.54        3.21      1.72 o
  -2   3  18        4.65        5.73      1.68 o
  -1   3  18       13.49       20.59      2.04 o
   0   3  18        0.02       -1.46      1.56 o
   1   3  18        4.66        9.32      2.89 o
   2   3  18        2.81        6.56      1.71 o
   3   3  18        1.50        0.92      1.65 o
   4   3  18        1.31        3.51      3.30 o
   5   3  18        1.26        1.90      1.75 o
  -7   1  19        1.22        1.85      2.10 o
  -6   1  19        0.09       -1.20      1.81 o
  -5   1  19        1.97        2.87      2.02 o
  -4   1  19        2.23        2.38      2.20 o
  -3   1  19        0.16       -1.80      1.80 o
  -2   1  19        0.25        1.21      1.88 o
  -1   1  19       11.66       13.09      2.25 o
   0   1  19       12.71       10.18      3.23 o
   1   1  19        0.24        2.67      1.98 o
   2   1  19        2.39        3.81      3.65 o
   3   1  19       17.59       20.35      4.53 o
   4   1  19        2.29        0.45      2.20 o
   5   1  19        0.02       -2.01      2.01 o
   6   1  19        0.70       -2.07      2.07 o
   7   1  19        2.91        1.52      2.30 o
  -6   2  19       18.84       24.20      3.18 o
  -5   2  19        0.93        3.44      1.74 o
  -4   2  19        0.03       -0.45      1.63 o
  -3   2  19        0.06        0.04      1.68 o
  -2   2  19        0.71        2.00      1.64 o
  -1   2  19        3.06        4.13      2.45 o
   0   2  19        6.69       12.11      1.87 o
   1   2  19        6.45        5.76      2.31 o
   2   2  19        0.83       -1.51      1.97 o
   3   2  19        4.21        0.44      2.16 o
   4   2  19        0.31       -1.97      1.97 o
   5   2  19        0.67       -3.48      4.33 o
  -2   3  19        2.23        1.00      1.77 o
  -1   3  19        1.29        0.92      1.77 o
   0   3  19        1.45        3.17      1.79 o
   1   3  19        3.44        4.32      1.81 o
  -6   0  20        7.44        3.88      3.23 o
  -5   0  20       10.32        4.72      3.04 o
  -4   0  20        4.11        3.34      2.82 o
  -3   0  20        0.57       -0.87      2.71 o
  -2   0  20        1.16        2.36      2.69 o
  -1   0  20        0.37       -2.39      2.39 o
   0   0  20        0.02        0.05      2.71 o
   1   0  20        2.03        1.71      2.77 o
   2   0  20        9.35        4.48      2.93 o
   3   0  20        3.71        1.79      3.12 o
   4   0  20        0.00       -2.44      2.82 o
   5   0  20       18.23       22.14      4.12 o
  -5   1  20        0.72        2.32      3.02 o
  -4   1  20        2.04        0.47      3.01 o
  -3   1  20        0.00        1.00      2.00 o
  -2   1  20        0.51       -1.89      1.89 o
  -1   1  20        0.01       -1.89      1.89 o
   0   1  20        0.05       -0.75      1.98 o
   1   1  20        7.67        6.53      2.25 o
   2   1  20       13.64       18.20      4.46 o
   3   1  20        1.25        6.48      2.35 o
   4   1  20        1.26       -0.60      2.20 o
  -2   2  20       10.69       16.99      2.58 o
  -1   2  20       10.86       14.68      2.51 o
   0   2  20        3.19        5.58      2.23 o
   1   2  20        0.22        3.80      2.24 o
 
